# Supplementary material for: Phase transition mechanism and bandgap engineering of Sb2S3 at gigapascal pressures
Source: Commun Chem. 2021 Sep 2;4:125. doi: 10.1038/s42004-021-00565-4 (PMC9814834; doi:10.1038/s42004-021-00565-4)
Supplement: Supplementary file 3 — Supplementary Data 1 [file 42004_2021_565_MOESM3_ESM.xlsx]

## Sheet: Fig.1a
# == pyFAI calibration ==
# Distance Sample to Detector: 0.190632572931 m
# PONI: 9.440e-02, 8.538e-02 m
# Rotations: 0.000665 -0.000466 -0.000000 rad
#
# == Fit2d calibration ==
# Distance Sample-beamCenter: 190.633 mm
# Center: x=495.679, y=548.333 pix
# Tilt: 0.047 deg TiltPlanRot: -144.974 deg
#
# Detector Detector	Spline= None	PixelSize= 1.720e-04, 1.720e-04 m
# Detector has a mask: False
# Detector has a dark current: False
# detector has a flat field: False
#
# Wavelength: 4.34e-11 m
# Mask applied: None
# Dark current applied: None
# Flat field applied: None
# Polarization factor: None
# Normalization factor: None
#
# 2th_deg	I
1.28545	124.912
1.30637	139.614
1.32729	151.151
1.34822	170.466
1.36914	190.619
1.39007	202.499
1.41099	206.734
1.43191	219.145
1.45284	227.299
1.47376	245.617
1.49469	255.344
1.51561	265.325
1.53653	267.302
1.55746	268.736
1.57838	278.686
1.5993	293.252
1.62023	308.832
1.64115	324.433
1.66208	339.782
1.683	353.794
1.70392	367.777
1.72485	380.031
1.74577	394.505
1.7667	404.453
1.78762	414.876
1.80854	417.701
1.82947	426.449
1.85039	430.896
1.87132	436.246
1.89224	442.321
1.91316	451.584
1.93409	462.418
1.95501	473.186
1.97594	483.271
1.99686	491.229
2.01778	500.246
2.03871	507.718
2.05963	516.567
2.08056	525.9
2.10148	534.918
2.1224	542.71
2.14333	550.713
2.16425	557.812
2.18517	564.783
2.2061	572.47
2.22702	578.937
2.24795	586.208
2.26887	589.142
2.28979	593.737
2.31072	599.166
2.33164	603.763
2.35257	610.1
2.37349	615.509
2.39441	619.724
2.41534	625.071
2.43626	627.636
2.45719	631.7
2.47811	634.58
2.49903	639.284
2.51996	641.052
2.54088	645.704
2.56181	648.074
2.58273	650.497
2.60365	652.306
2.62458	653.399
2.6455	657.351
2.66642	659.568
2.68735	662.154
2.70827	664.985
2.7292	665.266
2.75012	669.41
2.77104	668.126
2.79197	670.929
2.81289	670.728
2.83382	671.456
2.85474	674.006
2.87566	674.736
2.89659	677.532
2.91751	675.553
2.93844	671.911
2.95936	668.794
2.98028	667.179
3.00121	670.339
3.02213	669.733
3.04306	672.016
3.06398	673.854
3.0849	674.779
3.10583	676.46
3.12675	677.152
3.14768	678.576
3.1686	679.235
3.18952	680.98
3.21045	683.48
3.23137	682.725
3.25229	684.134
3.27322	683.545
3.29414	683.523
3.31507	683.795
3.33599	681.131
3.35691	682.365
3.37784	682.669
3.39876	685.288
3.41969	686.297
3.44061	685.563
3.46153	685.908
3.48246	684.879
3.50338	685.926
3.52431	686.99
3.54523	686.932
3.56615	687.677
3.58708	685.209
3.608	685.462
3.62893	684.475
3.64985	684.431
3.67077	683.776
3.6917	682.826
3.71262	682.28
3.73354	681.891
3.75447	681.698
3.77539	682.236
3.79632	681.887
3.81724	683.025
3.83816	681.696
3.85909	681.467
3.88001	679.865
3.90094	679.441
3.92186	679.266
3.94278	677.902
3.96371	677.669
3.98463	676.593
4.00556	675.254
4.02648	675.929
4.0474	674.072
4.06833	673.522
4.08925	671.822
4.11018	671.992
4.1311	672.459
4.15202	671.788
4.17295	672.559
4.19387	670.241
4.2148	669.85
4.23572	668.238
4.25664	667.462
4.27757	668.482
4.29849	666.863
4.31941	666.307
4.34034	665.995
4.36126	666.715
4.38219	667.266
4.40311	665.664
4.42403	665.504
4.44496	661.795
4.46588	661.578
4.48681	661.092
4.50773	661.888
4.52865	662.415
4.54958	660.205
4.5705	658.694
4.59143	658.104
4.61235	658.545
4.63327	659.312
4.6542	658.286
4.67512	657.3
4.69605	655.963
4.71697	664.072
4.73789	703.553
4.75882	742.072
4.77974	790.793
4.80066	781.167
4.82159	743.627
4.84251	688.144
4.86344	659.364
4.88436	654.424
4.90528	652.144
4.92621	652.025
4.94713	651.05
4.96806	649.77
4.98898	648.767
5.0099	647.743
5.03083	647.051
5.05175	646.42
5.07268	646.508
5.0936	646.614
5.11452	646.155
5.13545	646.554
5.15637	646.349
5.1773	645.751
5.19822	645.059
5.21914	644.591
5.24007	645.102
5.26099	645.521
5.28192	647.803
5.30284	664.722
5.32376	710.45
5.34469	757.733
5.36561	771.064
5.38653	732.675
5.40746	682.013
5.42838	650.087
5.44931	642.876
5.47023	642.975
5.49115	642.378
5.51208	641.12
5.533	639.851
5.55393	640.207
5.57485	640.958
5.59577	641.647
5.6167	640.813
5.63762	640.38
5.65855	639.691
5.67947	639.668
5.70039	639.89
5.72132	639.482
5.74224	639.917
5.76317	639.726
5.78409	640.336
5.80501	641.104
5.82594	640.367
5.84686	640.38
5.86778	640.292
5.88871	641.405
5.90963	641.926
5.93056	641.833
5.95148	641.945
5.9724	641.765
5.99333	642.487
6.01425	642.57
6.03518	643.341
6.0561	642.667
6.07702	641.924
6.09795	641.605
6.11887	642.24
6.1398	642.535
6.16072	642.704
6.18164	642.143
6.20257	642.788
6.22349	643.665
6.24442	644.79
6.26534	646.102
6.28626	647.108
6.30719	647.372
6.32811	647.46
6.34904	647.846
6.36996	648.081
6.39088	647.679
6.41181	647.112
6.43273	646.466
6.45365	647.543
6.47458	648.329
6.4955	648.802
6.51643	648.561
6.53735	647.155
6.55827	647.628
6.5792	648.242
6.60012	650.696
6.62105	651.416
6.64197	652.084
6.66289	653.272
6.68382	653.858
6.70474	655.551
6.72567	659.235
6.74659	665.488
6.76751	673.736
6.78844	678.119
6.80936	677.078
6.83029	670.95
6.85121	664.383
6.87213	660.093
6.89306	658.631
6.91398	659.853
6.9349	661.768
6.95583	663.09
6.97675	663.8
6.99768	664.755
7.0186	667.897
7.03952	672.897
7.06045	700.944
7.08137	778.221
7.1023	951.343
7.12322	1119.21
7.14414	1207.81
7.16507	1127.87
7.18599	954.101
7.20692	788.906
7.22784	711.504
7.24876	688.362
7.26969	684.234
7.29061	681.553
7.31154	680.354
7.33246	680.85
7.35338	680.979
7.37431	681.074
7.39523	681.586
7.41616	684.455
7.43708	689.704
7.458	707.944
7.47893	756.364
7.49985	869.563
7.52077	1156.38
7.5417	1515.56
7.56262	1865.57
7.58355	1837.42
7.60447	1516.97
7.62539	1054.83
7.64632	779.531
7.66724	709.814
7.68817	698.668
7.70909	695.567
7.73001	694.464
7.75094	692.67
7.77186	692.802
7.79279	693.82
7.81371	694.784
7.83463	695.5
7.85556	695.026
7.87648	695.53
7.89741	695.587
7.91833	695.597
7.93925	694.846
7.96018	695.469
7.9811	698.261
8.00202	700.526
8.02295	702.458
8.04387	703.315
8.0648	704.425
8.08572	704.647
8.10664	703.956
8.12757	704.164
8.14849	704.198
8.16942	706.158
8.19034	708.369
8.21126	712.55
8.23219	718.933
8.25311	729.209
8.27404	732.812
8.29496	732.188
8.31588	725.504
8.33681	721.797
8.35773	720.561
8.37866	722.308
8.39958	724.544
8.4205	728.285
8.44143	731.612
8.46235	736.703
8.48328	743.701
8.5042	765.38
8.52512	922.638
8.54605	1337.68
8.56697	2193.76
8.58789	2833.46
8.60882	2874.41
8.62974	2248.25
8.65067	1500.71
8.67159	972.95
8.69251	806.327
8.71344	758.486
8.73436	748.028
8.75529	741.553
8.77621	738.908
8.79713	737.545
8.81806	737.395
8.83898	737.26
8.85991	737.634
8.88083	737.641
8.90175	737.214
8.92268	736.787
8.9436	737.233
8.96453	738.549
8.98545	739.6
9.00637	740.19
9.0273	741.39
9.04822	741.177
9.06914	741.533
9.09007	741.688
9.11099	742.633
9.13192	744.021
9.15284	744.307
9.17376	745.233
9.19469	746.409
9.21561	746.785
9.23654	747.375
9.25746	748.402
9.27838	750.838
9.29931	752.384
9.32023	754.174
9.34116	754.509
9.36208	753.856
9.383	753.861
9.40393	755.583
9.42485	757.814
9.44578	760.17
9.4667	762.996
9.48762	769.945
9.50855	791.513
9.52947	809.878
9.5504	825.141
9.57132	828.679
9.59224	820.115
9.61317	797.043
9.63409	778.778
9.65501	774.364
9.67594	773.089
9.69686	774.318
9.71779	777.702
9.73871	786.176
9.75963	831.203
9.78056	954.843
9.80148	1224.24
9.82241	1527.37
9.84333	1710.11
9.86425	1624.46
9.88518	1310.61
9.9061	1040.75
9.92703	870.229
9.94795	808.457
9.96887	794.844
9.9898	793.525
10.0107	794.807
10.0316	799.038
10.0526	828.327
10.0735	910.456
10.0944	1106.91
10.1153	1337.1
10.1363	1440.36
10.1572	1324.9
10.1781	1117.23
10.199	931.484
10.22	833.64
10.2409	806.008
10.2618	801.819
10.2827	801.08
10.3037	800.052
10.3246	798.721
10.3455	797.937
10.3664	797.671
10.3874	798.734
10.4083	799.798
10.4292	801.352
10.4501	802.86
10.471	803.656
10.492	804.652
10.5129	805.689
10.5338	807.454
10.5547	811.098
10.5757	815.902
10.5966	819.617
10.6175	820.918
10.6384	821.459
10.6594	831.661
10.6803	874.294
10.7012	950.842
10.7221	1010.1
10.7431	1010.79
10.764	944.415
10.7849	874.955
10.8058	831.751
10.8268	817.704
10.8477	816.665
10.8686	817.609
10.8895	819.405
10.9105	823.499
10.9314	830.891
10.9523	838.012
10.9732	839.388
10.9941	836.031
11.0151	830.325
11.036	825.919
11.0569	823.565
11.0778	822.656
11.0988	821.638
11.1197	821.381
11.1406	820.961
11.1615	821.593
11.1825	823.444
11.2034	825.312
11.2243	826.558
11.2452	827.666
11.2662	827.117
11.2871	828.005
11.308	828.834
11.3289	830.604
11.3499	831.097
11.3708	832.17
11.3917	832.713
11.4126	833.672
11.4335	834.846
11.4545	836.302
11.4754	837.488
11.4963	838.311
11.5172	839.072
11.5382	840.119
11.5591	841.193
11.58	841.966
11.6009	843.01
11.6219	844.698
11.6428	846.125
11.6637	847.821
11.6846	850.077
11.7056	853.12
11.7265	856.437
11.7474	858.596
11.7683	859.88
11.7893	859.682
11.8102	859.058
11.8311	859.558
11.852	862.202
11.873	873.857
11.8939	904.313
11.9148	974.557
11.9357	1056.76
11.9566	1118.88
11.9776	1113.01
11.9985	1051.51
12.0194	973.818
12.0403	924.627
12.0613	912.728
12.0822	940.997
12.1031	1068.44
12.124	1410.65
12.145	1946.2
12.1659	2465.38
12.1868	2557.73
12.2077	2268.33
12.2287	1756.62
12.2496	1302.15
12.2705	1048.65
12.2914	928.468
12.3124	901.509
12.3333	892.705
12.3542	888.241
12.3751	885.818
12.396	884.405
12.417	884.277
12.4379	882.61
12.4588	880.771
12.4797	879.567
12.5007	878.864
12.5216	879.049
12.5425	879.31
12.5634	880.391
12.5844	883.844
12.6053	897.938
12.6262	923.264
12.6471	954.848
12.6681	973.434
12.689	967.774
12.7099	940.041
12.7308	908.323
12.7518	888.882
12.7727	881.422
12.7936	880.039
12.8145	881.007
12.8355	885.484
12.8564	902.353
12.8773	933.384
12.8982	967.897
12.9191	983.236
12.9401	971.889
12.961	946.21
12.9819	920.858
13.0028	900.428
13.0238	888.728
13.0447	883.758
13.0656	883.662
13.0865	882.829
13.1075	882.899
13.1284	883.039
13.1493	882.943
13.1702	882.921
13.1912	883.915
13.2121	885.659
13.233	886.905
13.2539	888.485
13.2749	890.628
13.2958	894.272
13.3167	898.066
13.3376	906.252
13.3585	926.958
13.3795	998.019
13.4004	1202.12
13.4213	1583.4
13.4422	1943.32
13.4632	2124.77
13.4841	1964.66
13.505	1631.61
13.5259	1252.12
13.5469	1038.42
13.5678	948.712
13.5887	917.512
13.6096	909.72
13.6306	907.591
13.6515	915.721
13.6724	947.606
13.6933	1046.95
13.7143	1213.28
13.7352	1394.51
13.7561	1465.39
13.777	1398.55
13.798	1216.66
13.8189	1063.33
13.8398	964.634
13.8607	929.23
13.8816	934.526
13.9026	935.571
13.9235	940.626
13.9444	946.74
13.9653	959.302
13.9863	972.468
14.0072	994.628
14.0281	1000.53
14.049	996.132
14.07	979.255
14.0909	956.9
14.1118	935.894
14.1327	911.695
14.1537	905.301
14.1746	900.587
14.1955	899.562
14.2164	899.492
14.2374	902.867
14.2583	910.412
14.2792	921.398
14.3001	929.392
14.321	935.139
14.342	940.091
14.3629	944.746
14.3838	948.9
14.4047	943.763
14.4257	935.761
14.4466	927.786
14.4675	930.611
14.4884	940.68
14.5094	951.299
14.5303	965.374
14.5512	989.953
14.5721	1021.57
14.5931	1039.02
14.614	1023.83
14.6349	985.121
14.6558	942.378
14.6768	917.212
14.6977	904.569
14.7186	900.703
14.7395	898.541
14.7605	897.813
14.7814	897.77
14.8023	897.721
14.8232	897.311
14.8441	897.246
14.8651	896.782
14.886	897.302
14.9069	898.187
14.9278	899.82
14.9488	901.46
14.9697	903.674
14.9906	908.554
15.0115	922.683
15.0325	967.704
15.0534	1048.3
15.0743	1126.47
15.0952	1177.88
15.1162	1154.71
15.1371	1081.75
15.158	1030.34
15.1789	1006.4
15.1999	992.212
15.2208	970.493
15.2417	941.842
15.2626	917.731
15.2835	906.484
15.3045	903.469
15.3254	904.944
15.3463	908.13
15.3672	914.213
15.3882	933.163
15.4091	979.541
15.43	1080.8
15.4509	1157.86
15.4719	1189.57
15.4928	1135.75
15.5137	1065.72
15.5346	985.769
15.5556	950.123
15.5765	925.855
15.5974	916.691
15.6183	909.402
15.6393	905.556
15.6602	903.796
15.6811	902.787
15.702	902.477
15.723	902.523
15.7439	902.553
15.7648	902.178
15.7857	902.568
15.8066	902.549
15.8276	902.936
15.8485	902.971
15.8694	903.613
15.8903	903.983
15.9113	904.758
15.9322	907.135
15.9531	915.309
15.974	931.672
15.995	949.537
16.0159	964.038
16.0368	966.542
16.0577	958.76
16.0787	942.928
16.0996	929.192
16.1205	918.229
16.1414	910.398
16.1624	905.582
16.1833	903.974
16.2042	903.649
16.2251	903.125
16.2461	902.307
16.267	901.53
16.2879	901.57
16.3088	900.809
16.3297	900.308
16.3507	900.319
16.3716	900.526
16.3925	900.571
16.4134	900.921
16.4344	901.604
16.4553	901.714
16.4762	902.155
16.4971	902.622
16.5181	903.016
16.539	903.575
16.5599	903.291
16.5808	903.899
16.6018	904.167
16.6227	905.337
16.6436	905.484
16.6645	906.844
16.6855	909.927
16.7064	914.892
16.7273	917.062
16.7482	916.506
16.7691	912.214
16.7901	907.76
16.811	904.978
16.8319	904.078
16.8528	903.598
16.8738	905.22
16.8947	906.499
16.9156	907.524
16.9365	907.175
16.9575	906.527
16.9784	905.359
16.9993	904.502
17.0202	903.913
17.0412	902.91
17.0621	902.483
17.083	903.049
17.1039	904.614
17.1249	905.966
17.1458	908.761
17.1667	917.492
17.1876	936.578
17.2086	960.846
17.2295	983.015
17.2504	988.705
17.2713	977.055
17.2922	953.563
17.3132	931.792
17.3341	916.264
17.355	911.201
17.3759	911.021
17.3969	913.898
17.4178	923.016
17.4387	941.643
17.4596	973.203
17.4806	996.581
17.5015	1006.98
17.5224	992.688
17.5433	967.749
17.5643	936.255
17.5852	917.375
17.6061	908.939
17.627	906.7
17.648	905.596
17.6689	905.225
17.6898	904.732
17.7107	904.243
17.7316	903.152
17.7526	902.562
17.7735	902.71
17.7944	902.76
17.8153	902.32
17.8363	902.689
17.8572	903.024
17.8781	903.416
17.899	903.476
17.92	903.076
17.9409	902.54
17.9618	902.3
17.9827	903.379
18.0037	903.69
18.0246	903.324
18.0455	903.281
18.0664	904.633
18.0874	905.384
18.1083	905.997
18.1292	907.686
18.1501	912.195
18.1711	920.652
18.192	931.688
18.2129	940.365
18.2338	944.662
18.2547	943.001
18.2757	936.937
18.2966	928.006
18.3175	920.399
18.3384	915.683
18.3594	911.828
18.3803	909.151
18.4012	908.208
18.4221	907.944
18.4431	906.26
18.464	906.09
18.4849	906.07
18.5058	906.613
18.5268	907.164
18.5477	907.007
18.5686	908.203
18.5895	910.578
18.6105	915.682
18.6314	926.167
18.6523	946.447
18.6732	976.062
18.6941	1022.31
18.7151	1070.68
18.736	1119.64
18.7569	1155.16
18.7778	1135.39
18.7988	1081.41
18.8197	1027.21
18.8406	970.132
18.8615	937.351
18.8825	924.704
18.9034	919.484
18.9243	919.062
18.9452	923.66
18.9662	923.571
18.9871	918.294
19.008	915.943
19.0289	916.001
19.0499	916.577
19.0708	916.879
19.0917	917.62
19.1126	918.226
19.1336	919.801
19.1545	924.191
19.1754	931.95
19.1963	944.425
19.2172	954.268
19.2382	957.886
19.2591	954.054
19.28	945.52
19.3009	937.245
19.3219	932.553
19.3428	932.448
19.3637	934.314
19.3846	937.282
19.4056	944.576
19.4265	957.634
19.4474	971.621
19.4683	985.043
19.4893	986.813
19.5102	976.982
19.5311	956.926
19.552	935.896
19.573	922.163
19.5939	916.845
19.6148	914.735
19.6357	915.02
19.6566	917.216
19.6776	922.623
19.6985	934.719
19.7194	954.169
19.7403	973.823
19.7613	985.896
19.7822	987.772
19.8031	990.25
19.824	1016.99
19.845	1095.5
19.8659	1229.74
19.8868	1383.05
19.9077	1527.63
19.9287	1601.86
19.9496	1581.07
19.9705	1463.73
19.9914	1309.65
20.0124	1152.18
20.0333	1033.59
20.0542	962.027
20.0751	933.899
20.0961	923.252
20.117	917.93
20.1379	914.192
20.1588	912.519
20.1797	912.688
20.2007	913.212
20.2216	913.13
20.2425	914.074
20.2634	917.93
20.2844	928.156
20.3053	943.601
20.3262	962.216
20.3471	976.094
20.3681	980.042
20.389	973.934
20.4099	961.649
20.4308	948.524
20.4518	942.654
20.4727	954.974
20.4936	983.778
20.5145	1010.62
20.5355	1033.16
20.5564	1028.79
20.5773	1003.4
20.5982	973.347
20.6191	938.419
20.6401	916.778
20.661	906.596
20.6819	901.578
20.7028	898.56
20.7238	896.502
20.7447	894.527
20.7656	894.039
20.7865	894.131
20.8075	893.704
20.8284	894.026
20.8493	895.796
20.8702	898.966
20.8912	906.438
20.9121	920.444
20.933	940.622
20.9539	957.121
20.9749	964.163
20.9958	957.571
21.0167	939.93
21.0376	919.719
21.0586	900.092
21.0795	886.785
21.1004	879.267
21.1213	875.821
21.1422	874.368
21.1632	873.058
21.1841	871.811
21.205	871.625
21.2259	871.43
21.2469	871.39
21.2678	871.419
21.2887	872.612
21.3096	874.919
21.3306	879.346
21.3515	885.838
21.3724	892.183
21.3933	900.052
21.4143	912.938
21.4352	942.603
21.4561	977.417
21.477	1008.31
21.498	1018.22
21.5189	1005.78
21.5398	974.659
21.5607	939.189
21.5816	905.144
21.6026	891.588
21.6235	888.375
21.6444	892.037
21.6653	892.695
21.6863	889.969
21.7072	884.997
21.7281	879.044
21.749	876.742
21.77	879.234
21.7909	882.906
21.8118	883.656
21.8327	879.836
21.8537	873.015
21.8746	865.523
21.8955	859.642
21.9164	857.248
21.9374	857.018
21.9583	859.527
21.9792	864.283
22.0001	870.746
22.0211	875.639
22.042	880.33
22.0629	886.059
22.0838	896.998
22.1047	909.618
22.1257	920.35
22.1466	921.779
22.1675	914.704
22.1884	899.814
22.2094	881.845
22.2303	865.57
22.2512	855.998
22.2721	852.057
22.2931	850.362
22.314	849.156
22.3349	848.208
22.3558	847.927
22.3768	848.311
22.3977	850.058
22.4186	852.58
22.4395	855.785
22.4605	858.214
22.4814	860.254
22.5023	861.99
22.5232	866.176
22.5442	872.88
22.5651	880.007
22.586	887.022
22.6069	891.505
22.6278	896.477
22.6488	897.726
22.6697	912.284
22.6906	914.199
22.7115	916.522
22.7325	911.743
22.7534	898.138
22.7743	887.248
22.7952	877.326
22.8162	874.829
22.8371	879.396
22.858	881.913
22.8789	880.633
22.8999	876.926
22.9208	871.779
22.9417	867.441
22.9626	864.557
22.9836	862.793
23.0045	861.257
23.0254	857.807
23.0463	854.154
23.0672	849.56
23.0882	847.203
23.1091	845.574
23.13	844.751
23.1509	843.97
23.1719	845.021
23.1928	845.771
23.2137	846.755
23.2346	847.386
23.2556	856.8
23.2765	871.915
23.2974	889.937
23.3183	900.431
23.3393	954.142
23.3602	1029.65
23.3811	1092.87
23.402	1132.53
23.423	1146.31
23.4439	1164.6
23.4648	1096.47
23.4857	1014.6
23.5067	938.021
23.5276	920.156
23.5485	929.148
23.5694	947.209
23.5903	958.461
23.6113	956.599
23.6322	942.169
23.6531	919.313
23.674	896.083
23.695	875.389
23.7159	860.577
23.7368	849.478
23.7577	840.204
23.7787	833.022
23.7996	828.804
23.8205	825.549
23.8414	822.452
23.8624	819.742
23.8833	816.909
23.9042	813.49
23.9251	811.081
23.9461	809.797
23.967	808.571
23.9879	806.776
24.0088	805.187
24.0297	804.533
24.0507	804.484
24.0716	806.095
24.0925	806.022
24.1134	804.089
24.1344	801.689
24.1553	800.858
24.1762	800.701
24.1971	800.574
24.2181	799.117
24.239	797.396
24.2599	794.446
24.2808	791.359
24.3018	787.952
24.3227	784.91
24.3436	782.367
24.3645	781.79
24.3855	782.61
24.4064	785.156
24.4273	790.072
24.4482	796.86
24.4692	802.108
24.4901	803.116
24.511	800.548
24.5319	794.527
24.5528	786.238
24.5738	778.19
24.5947	772.424
24.6156	770.762
24.6365	769.764
24.6575	768.495
24.6784	767.273
24.6993	766.544
24.7202	765.741
24.7412	764.947
24.7621	764.052
24.783	763.052
24.8039	761.958
24.8249	760.442
24.8458	759.201
24.8667	757.587
24.8876	756.944
24.9086	755.481
24.9295	754.283
24.9504	753.907
24.9713	752.983
24.9922	751.818
25.0132	751.113
25.0341	751.236
25.055	750.932
25.0759	750.314
25.0969	749.476
25.1178	748.223
25.1387	747.572
25.1596	746.488
25.1806	745.315
25.2015	743.72
25.2224	742.848
25.2433	741.674
25.2643	740.2
25.2852	738.159
25.3061	736.901
25.327	735.88
25.348	735.454
25.3689	735.014
25.3898	734.917
25.4107	734.543
25.4317	734.345
25.4526	734.818
25.4735	737.411
25.4944	739.036
25.5153	740.051
25.5363	738.945
25.5572	736.778
25.5781	733.376
25.599	730.971
25.62	730.548
25.6409	732.901
25.6618	737.733
25.6827	743.698
25.7037	745.198
25.7246	743.693
25.7455	740.059
25.7664	734.161
25.7874	727.294
25.8083	721.276
25.8292	718.339
25.8501	716.891
25.8711	716.445
25.892	716.052
25.9129	715.686
25.9338	715.208
25.9547	715.436
25.9757	716.282
25.9966	717.373
26.0175	719.679
26.0384	723.173
26.0594	729.54
26.0803	735.453
26.1012	739.722
26.1221	739.639
26.1431	735.874
26.164	727.712
26.1849	717.977
26.2058	709.969
26.2268	704.659
26.2477	701.624
26.2686	700.021
26.2895	698.809
26.3105	698.062
26.3314	699.615
26.3523	700.238
26.3732	700.725
26.3942	700.527
26.4151	701.668
26.436	702.184
26.4569	703.069
26.4778	703.33
26.4988	704.609
26.5197	705.762
26.5406	707.753
26.5615	710.238
26.5825	713.237
26.6034	714.791
26.6243	714.852
26.6452	712.876
26.6662	710.174
26.6871	706.897
26.708	703.527
26.7289	701.549
26.7499	700.987
26.7708	701.648
26.7917	703.744
26.8126	708.469
26.8336	712.698
26.8545	716.564
26.8754	717.477
26.8963	716.51
26.9172	713.127
26.9382	708.165
26.9591	702.387
26.98	698.077
27.0009	695.403
27.0219	693.45
27.0428	691.665
27.0637	691.272
27.0846	691.75
27.1056	691.455
27.1265	690.493
27.1474	689.389
27.1683	689.43
27.1893	688.895
27.2102	688.26
27.2311	687.547
27.252	687.283
27.273	686.537
27.2939	686.016
27.3148	686.304
27.3357	688.169
27.3567	690.027
27.3776	691.354
27.3985	691.353
27.4194	690.649
27.4403	688.851
27.4613	687.305
27.4822	685.851
27.5031	684.75
27.524	683.82
27.545	684.073
27.5659	683.871
27.5868	683.74
27.6077	683.554
27.6287	683.041
27.6496	683.143
27.6705	684.577
27.6914	687.491
27.7124	688.585
27.7333	688.988
27.7542	691.094
27.7751	692.586
27.7961	694.537
27.817	694.436
27.8379	693.359
27.8588	689.925
27.8798	686.818
27.9007	683.378
27.9216	681.437
27.9425	679.522
27.9634	677.583
27.9844	675.595
28.0053	674.274
28.0262	674.348
28.0471	676.09
28.0681	677.427
28.089	678.321
28.1099	680.161
28.1308	684.066
28.1518	690.755
28.1727	697.053
28.1936	698.673
28.2145	696.574
28.2355	692.914
28.2564	688.081
28.2773	681.406
28.2982	674.934
28.3192	671.146
28.3401	669.571
28.361	669.401
28.3819	668.938
28.4028	667.987
28.4238	666.63
28.4447	666.134
28.4656	665.794
28.4865	665.825
28.5075	666.405
28.5284	666.824
28.5493	665.296
28.5702	662.724
28.5912	660.53
28.6121	659.626
28.633	659.245
28.6539	658.434
28.6749	656.832
28.6958	655.825
28.7167	656.029
28.7376	655.681
28.7586	654.56
28.7795	653.424
28.8004	652.596
28.8213	652.486
28.8423	652.429
28.8632	651.623
28.8841	650.846
28.905	650.832
28.9259	651.191
28.9469	650.698
28.9678	650.596
28.9887	650.08
29.0096	649.95
29.0306	648.15
29.0515	647.516
29.0724	647.885
29.0933	647.968
29.1143	647.685
29.1352	647.841
29.1561	650.04
29.177	653.29
29.198	656.204
29.2189	658.551
29.2398	660.144
29.2607	659.335
29.2817	656.969
29.3026	655.079
29.3235	652.924
29.3444	649.683
29.3653	648.278
29.3863	647.588
29.4072	646.877
29.4281	645.306
29.449	644.497
29.47	643.507
29.4909	642.072
29.5118	639.874
29.5327	638.835
29.5537	638.559
29.5746	638.837
29.5955	638.495
29.6164	638.257
29.6374	637.724
29.6583	637.184
29.6792	636.954
29.7001	638.046
29.7211	638.399
29.742	638.609
29.7629	640.153
29.7838	641.923
29.8048	643.305
29.8257	644.121
29.8466	645.228
29.8675	645.763
29.8884	646.006
29.9094	648.916
29.9303	657.509
29.9512	669.564
29.9721	680.133
29.9931	684.159
30.014	682.518
30.0349	680.645
30.0558	676.593
30.0768	666.68
30.0977	660.333
30.1186	660.67
30.1395	664.462
30.1605	666.286
30.1814	664.119
30.2023	661.112
30.2232	656.156
30.2442	653.122
30.2651	651.94
30.286	652.888
30.3069	655.456
30.3278	655.658
30.3488	653.99
30.3697	647.392
30.3906	643.077
30.4115	641.063
30.4325	639.046
30.4534	637.557
30.4743	636.673
30.4952	637.289
30.5162	639.255
30.5371	641.486
30.558	645.066
30.5789	650.208
30.5999	658.297
30.6208	668.486
30.6417	675.872
30.6626	678.246
30.6836	674.713
30.7045	668.785
30.7254	663.337
30.7463	657.314
30.7673	654.329
30.7882	655.449
30.8091	657.659
30.83	663.636
30.8509	672.873
30.8719	685.948
30.8928	702.953
30.9137	720.082
30.9346	734.633
30.9556	802.687
30.9765	817.549
30.9974	791.553
31.0183	732.905
31.0393	692.126
31.0602	673.395
31.0811	663.303
31.102	658.014
31.123	655.428
31.1439	654.874
31.1648	653.852
31.1857	654.936
31.2067	655.787
31.2276	656.72
31.2485	657.619
31.2694	655.073
31.2903	650.672
31.3113	642.704
31.3322	634.228
31.3531	628.243
31.374	624.996
31.395	623.002
31.4159	623.463
31.4368	624.671
31.4577	622.804
31.4787	619.439
31.4996	614.727
31.5205	611.195
31.5414	606.552
31.5624	603.414
31.5833	600.926
31.6042	599.552
31.6251	599.412
31.6461	598.31
31.667	596.277
31.6879	594.783
31.7088	593.46
31.7298	593.003
31.7507	590.847
31.7716	588.658
31.7925	588.022
31.8134	585.941
31.8344	582.703
31.8553	581.262
31.8762	581.068
31.8971	580.692
31.9181	579.192
31.939	579.212
31.9599	579.865
31.9808	579.705
32.0018	577.633
32.0227	575.808
32.0436	574.707
32.0645	572.768
32.0855	571.982
32.1064	571.641
32.1273	571.767
32.1482	571.233
32.1692	571.734
32.1901	572.754
32.211	574.774
32.2319	577.399
32.2528	583.292
32.2738	589.529
32.2947	598.955
32.3156	611.65
32.3365	625.974
32.3575	638.577
32.3784	649.243
32.3993	654.496
32.4202	652.221
32.4412	642.132
32.4621	624.705
32.483	603.302
32.5039	589.039
32.5249	580.403
32.5458	571.942
32.5667	563.427
32.5876	559.762
32.6086	555.467
32.6295	554.262
32.6504	554.887
32.6713	555.821
32.6923	554.076
32.7132	552.833
32.7341	553.114
32.755	553.872
32.7759	552.946
32.7969	552.857
32.8178	549.283
32.8387	545.782
32.8596	543.785
32.8806	547.281
32.9015	552.236
32.9224	552.449
32.9433	547.31
32.9643	542.957
32.9852	540.561
33.0061	540.566
33.027	541.494
33.048	542.422
33.0689	541.557
33.0898	539.832
33.1107	538.194
33.1317	536.364
33.1526	536.996
33.1735	535.534
33.1944	535.861
33.2154	536.942
33.2363	533.094
33.2572	530.523
33.2781	530.015
33.299	529.895
33.32	529.685
33.3409	532.789
33.3618	532.348
33.3827	530.552
33.4037	529.727
33.4246	531.687
33.4455	532.318
33.4664	529.849
33.4874	529.468
33.5083	527.407
33.5292	526.253
33.5501	527.974
33.5711	528.228
33.592	516.029
33.6129	509.052
33.6338	499.632
33.6548	495.713
33.6757	467.324

## Sheet: Fig.1b
Pressure (GPa)	Volumn (Å3/f.u.)	Volumn 1σ
0.4	120.29	0.39
1.7	116.48	0.37
2.5	114.94	0.36
3.5	112.49	0.34
4.4	111.77	0.29
5.2	110.2	0.29
7.1	107.12	0.29
9.1	104.74	0.29
11.1	103.7	0.25
12.4	102.53	0.29
13.1	101.46	0.28
14.1	100.52	0.28
15.1	99.07	0.26
16.7	98.27	0.26
17.6	98.12	0.26
18.9	96.68	0.26
20.1	95.48	0.29

## Sheet: Fig.1d
Pressure (GPa)	a axis lenth (Å)	error	b axis lenth (Å)	error	c axis lenth (Å)	error
Low pressure phase
0.4	11.214	0.02	11.241	0.03	3.817	0.02
1.7	11.1313	0.03	11.1002	0.03	3.77087	0.04
2.5	11.0959	0.03	11.0439	0.04	3.75194	0.05
3.5	10.9723	0.04	10.9789	0.03	3.73512	0.02
4.4	10.9363	0.01	10.9557	0.02	3.73155	0.02
5.2	10.872	0.02	10.9061	0.03	3.71765	0.04
7.1	10.7538	0.04	10.8068	0.04	3.68702	0.03
9.1	10.6755	0.03	10.7212	0.05	3.66057	0.04
11.1	10.632	0.02	10.631	0.03	3.632	0.07
High pressur phase
12.4	10.5891	0.03	10.6474	0.02	3.6377	0.02
13.1	10.5422	0.04	10.6152	0.03	3.6267	0.04
14.1	10.5536	0.04	10.5537	0.04	3.61002	0.05
15.1	10.4964	0.03	10.4963	0.02	3.59697	0.02
16.7	10.4671	0.02	10.4659	0.05	3.58817	0.03
17.6	10.4534	0.04	10.4618	0.02	3.58872	0.02
18.9	10.3927	0.02	10.412	0.04	3.5739	0.02
20.1	10.3205	0.02	10.3818	0.02	3.56466	0.04

## Sheet: Fig.2a
Pressure (GPa)	0.9		2.3			4.3			6.3			9.2			10.4			12			14			16			17.9			20			21.3			23.7			25.8			28.3
Frequency (cm-1)	Intensity (a.u.)		Frequency (cm-1)	Intensity (a.u.)		Frequency (cm-1)	Intensity (a.u.)		Frequency (cm-1)	Intensity (a.u.)		Frequency (cm-1)	Intensity (a.u.)		Frequency (cm-1)	Intensity (a.u.)		Frequency (cm-1)	Intensity (a.u.)		Frequency (cm-1)	Intensity (a.u.)		Frequency (cm-1)	Intensity (a.u.)		Frequency (cm-1)	Intensity (a.u.)		Frequency (cm-1)	Intensity (a.u.)		Frequency (cm-1)	Intensity (a.u.)		Frequency (cm-1)	Intensity (a.u.)		Frequency (cm-1)	Intensity (a.u.)		Frequency (cm-1)	Intensity (a.u.)
-336.511	-85674.2		-338.566	-47798.6		-336.222	-13781.6		-337.844	-18499.7		-338.531	-53797.3		-337.977	-54218.8		-338.531	-45806.1		-338.531	-24747.9		-335.565	-46905.3		-338.531	-5567.56		-338.127	498734		-338.531	-115684		-337.669	230.409		-336.365	-62879.7		-337.983	-73752.4
-334.849	-84945.5		-336.9	-47474.3		-334.557	-13688.5		-336.179	-18323.9		-336.864	-53328.7		-336.312	-53801.1		-336.864	-45489.7		-336.864	-24581.9		-333.904	-46455.7		-336.864	-5645.9		-336.461	491646		-336.864	-114299		-336.005	-186.341		-334.705	-62335.4		-336.318	-73079.7
-333.188	-84287.5		-335.233	-47343.6		-332.893	-13534.7		-334.514	-18202.4		-335.198	-52952.2		-334.648	-53332.6		-335.198	-45081.2		-335.198	-24465.6		-332.244	-45957.7		-335.198	-5463.24		-334.796	484848		-335.198	-112746		-334.341	-17.7388		-333.045	-61891.1		-334.653	-72565.6
-331.526	-83656.1		-333.567	-47055.3		-331.229	-13544		-332.849	-18096.2		-333.532	-52568.9		-332.983	-52909.3		-333.532	-44761.4		-333.532	-24176.1		-330.585	-45725.4		-333.532	-5544.57		-333.131	477959		-333.532	-111377		-332.677	-274.786		-331.385	-61364.6		-332.989	-71851.1
-329.866	-82837.4		-331.902	-46860.6		-329.566	-13478.4		-331.184	-17993.3		-331.867	-52055.6		-331.319	-52480.2		-331.867	-44372.5		-331.867	-24037.3		-328.926	-45354.8		-331.867	-5583.89		-331.467	471342		-331.867	-109981		-331.014	-355.482		-329.726	-60915		-331.325	-71229
-328.205	-82273.3		-330.236	-46645.4		-327.903	-13331.1		-329.52	-17925.6		-330.201	-51761.5		-329.656	-52056.2		-330.201	-44102.4		-330.201	-23913.2		-327.267	-45000.8		-330.201	-5627.22		-329.803	464600		-330.201	-108644		-329.352	-526.829		-328.067	-60340.3		-329.661	-70654.4
-326.545	-81607.7		-328.571	-46331.6		-326.24	-13167.9		-327.856	-17767.2		-328.536	-51375.4		-327.992	-51650.5		-328.536	-43581.1		-328.536	-23699.9		-325.608	-44422.5		-328.536	-5521.53		-328.139	458127		-328.536	-107229		-327.689	-766.827		-326.408	-59674.5		-327.998	-70137.3
-324.886	-80808.8		-326.907	-46103.4		-324.578	-13160.9		-326.193	-17647.1		-326.872	-50810.5		-326.33	-51258.8		-326.872	-43222.6		-326.872	-23534.3		-323.95	-44108.8		-326.872	-5572.85		-326.476	451503		-326.872	-105864		-326.027	-892.477		-324.75	-59373.6		-326.335	-69467.7
-323.226	-80221.5		-325.243	-45857.7		-322.915	-12970		-324.53	-17587.2		-325.208	-50289.6		-324.667	-50668.4		-325.208	-42815.9		-325.208	-23338.3		-322.292	-43679.8		-325.208	-5577.16		-324.813	445051		-325.208	-104447		-324.365	-753.78		-323.092	-58703.5		-324.673	-68976.6
-321.567	-79558.7		-323.579	-45549.5		-321.254	-12809.3		-322.867	-17405.7		-323.544	-49979.8		-323.005	-50165.1		-323.544	-42364		-323.544	-23061.2		-320.634	-43405.4		-323.544	-5503.47		-323.15	438583		-323.544	-103156		-322.704	-906.736		-321.434	-58232.3		-323.011	-68223.9
-319.909	-78749.5		-321.915	-45363.8		-319.592	-12863.8		-321.205	-17345.4		-321.88	-49447.1		-321.343	-49889.9		-321.88	-42088.8		-321.88	-22986.7		-318.977	-43056.7		-321.88	-5527.77		-321.488	432222		-321.88	-101841		-321.043	-1034.35		-319.777	-57841.9		-321.349	-67865.7
-318.251	-78063.9		-320.252	-45057.6		-317.932	-12686.4		-319.543	-17179.4		-320.217	-49093.5		-319.682	-49380.9		-320.217	-41581.5		-320.217	-22702.9		-317.32	-42693.7		-320.217	-5448.07		-319.826	425788		-320.217	-100475		-319.383	-990.612		-318.12	-57229.4		-319.687	-67175.9
-316.593	-77293.8		-318.589	-44683.9		-316.271	-12496.2		-317.881	-17011.6		-318.555	-48512.9		-318.021	-48819.9		-318.555	-41234.9		-318.555	-22608.9		-315.664	-42118.2		-318.555	-5221.37		-318.164	419550		-318.555	-99201.4		-317.722	-1144.53		-316.464	-56622.7		-318.026	-66510.5
-314.935	-76212.2		-316.927	-44364.7		-314.611	-12317.2		-316.22	-16950.1		-316.892	-48166.3		-316.36	-48389.2		-316.892	-40753.1		-316.892	-22383.5		-314.008	-41832.4		-316.892	-5260.66		-316.503	413330		-316.892	-97992.2		-316.062	-1540.11		-314.808	-56489.8		-316.365	-66003.5
-313.278	-75356.1		-315.265	-43942		-312.951	-12121.3		-314.559	-16701.9		-315.23	-47758.9		-314.7	-47951.5		-315.23	-40497		-315.23	-22082.9		-312.352	-41295.2		-315.23	-5102.95		-314.842	407150		-315.23	-96637.8		-314.403	-1447.34		-313.152	-55908.7		-314.705	-65445.9
-311.621	-74501.6		-313.603	-43463.8		-311.291	-11831.6		-312.898	-16400		-313.569	-47372.4		-313.04	-47532.9		-313.569	-40111.7		-313.569	-22000		-310.697	-40927.6		-313.569	-5174.24		-313.181	400929		-313.569	-95409.4		-312.744	-1644.24		-311.497	-55411.4		-313.045	-64794.7
-309.965	-73670.5		-311.942	-42885.2		-309.632	-11627.1		-311.238	-16272.3		-311.907	-46766		-311.38	-47084.5		-311.907	-39679.1		-311.907	-21727.8		-309.042	-40680.7		-311.907	-5327.52		-311.521	394972		-311.907	-94152.7		-311.085	-1736.79		-309.842	-54926.8		-311.385	-64347.9
-308.309	-73122		-310.281	-42638		-307.973	-11285.7		-309.578	-15954		-310.247	-46388.6		-309.721	-46518.1		-310.247	-39169.3		-310.247	-21626.3		-307.387	-40517.3		-310.247	-5430.8		-309.861	388941		-310.247	-92885.8		-309.426	-1789		-308.187	-54535.1		-309.726	-63703.5
-306.653	-72397.9		-308.62	-42391.3		-306.315	-11078.5		-307.919	-15722.8		-308.586	-45802.3		-308.062	-45943.8		-308.586	-38806.2		-308.586	-21659.4		-305.733	-40222.6		-308.586	-5539.07		-308.202	382915		-308.586	-91647.5		-307.768	-1780.87		-306.533	-54183.1		-308.067	-63097.4
-304.997	-71801.3		-306.96	-42087.1		-304.657	-10850.5		-306.26	-15579		-306.926	-45204.9		-306.403	-45383.6		-306.926	-38475.9		-306.926	-21574.3		-304.079	-39911.4		-306.926	-5495.34		-306.543	377038		-306.926	-90546.8		-306.111	-2140.4		-304.879	-53833.9		-306.409	-62493.6
-303.342	-71180.1		-305.3	-41898.5		-302.999	-10433.6		-304.601	-15083.4		-305.266	-44656.6		-304.745	-44945.5		-305.266	-38232.3		-305.266	-21325.9		-302.425	-39380.9		-305.266	-5426.61		-304.884	371378		-305.266	-89263.7		-304.453	-2115.59		-303.225	-53417.4		-304.75	-62049.2
-301.688	-70351.4		-303.641	-41537.3		-301.342	-10071.9		-302.942	-14873.1		-303.606	-44129.3		-303.087	-44564.5		-303.606	-38023.4		-303.606	-21060.2		-300.772	-38990.9		-303.606	-5471.87		-303.226	365564		-303.606	-88075		-302.796	-2320.44		-301.572	-52760.7		-303.093	-61506.1
-300.033	-69913.1		-301.982	-41385.6		-299.685	-9730.37		-301.284	-14602.1		-301.947	-43687		-301.43	-44121.5		-301.947	-37760.2		-301.947	-20899.1		-299.119	-38532.6		-301.947	-5667.13		-301.568	360005		-301.947	-86988.8		-301.139	-2273.96		-299.919	-52626.7		-301.435	-60889.3
-298.379	-69397.2		-300.323	-41185.5		-298.028	-9647.99		-299.627	-14533.4		-300.289	-43443.6		-299.773	-43829.6		-300.289	-37454.7		-300.289	-20731.8		-297.466	-38165.8		-300.289	-5752.38		-299.91	354391		-300.289	-85804.9		-299.483	-2325.14		-298.266	-52084.4		-299.778	-60432.7
-296.726	-68955.8		-298.664	-41191.8		-296.372	-9605.78		-297.969	-14393.9		-298.63	-42952.3		-298.116	-43284.7		-298.63	-37042		-298.63	-20751.2		-295.814	-37965.6		-298.63	-5799.64		-298.253	348817		-298.63	-84611.4		-297.827	-2615.99		-296.614	-51784.9		-298.121	-59917.5
-295.072	-68242.7		-297.006	-40820.7		-294.716	-9619.74		-296.312	-14305.7		-296.972	-42525.9		-296.46	-42854.9		-296.972	-36398.9		-296.972	-20801.2		-294.162	-37739		-296.972	-5830.88		-296.596	343338		-296.972	-83498.1		-296.172	-2890.5		-294.962	-51395		-296.465	-59439.6
-293.419	-67845		-295.349	-40792		-293.06	-9577.86		-294.656	-14098.8		-295.314	-41844.6		-294.804	-42118.1		-295.314	-35718.6		-295.314	-20881.9		-292.511	-37561.9		-295.314	-5843.13		-294.939	337916		-295.314	-82346.9		-294.516	-2784.67		-293.31	-50914.9		-294.809	-58813.9
-291.767	-67133.7		-293.691	-40496.8		-291.405	-9506.15		-293	-13984.1		-293.657	-41031.1		-293.148	-41321.4		-293.657	-35246.9		-293.657	-20801.3		-290.859	-37569.5		-293.657	-5771.37		-293.283	332522		-293.657	-81223.9		-292.861	-2842.52		-291.659	-50574.4		-293.153	-58284.5
-290.115	-66430.8		-292.034	-40171.2		-289.75	-9386.6		-291.344	-13570.7		-292	-40193.7		-291.493	-40353.6		-292	-34963		-292	-20808.4		-289.209	-37265.5		-292	-5700.6		-291.627	327283		-292	-80041		-291.207	-3081.03		-290.008	-50210.6		-291.498	-57901.3
-288.463	-65766.2		-290.378	-39968		-288.096	-9065.21		-289.688	-13142.6		-290.344	-39543.2		-289.838	-39750.9		-290.344	-35002.7		-290.344	-20577.2		-287.558	-37031.2		-290.344	-5770.84		-289.972	322031		-290.344	-79065		-289.553	-3180.21		-288.358	-49857.4		-289.843	-57276.3
-286.811	-64778		-288.721	-39654.3		-286.442	-8442.99		-288.033	-12402.7		-288.687	-39337.6		-288.183	-39824.2		-288.687	-35216.1		-288.687	-20416.6		-285.908	-36597.4		-288.687	-5822.07		-288.317	316919		-288.687	-77876		-287.899	-3136.05		-286.708	-49241		-288.188	-56712.6
-285.16	-63844.1		-287.065	-39257.2		-284.788	-7693.94		-286.378	-11711.1		-287.032	-39644		-286.529	-39974.6		-287.032	-35202.1		-287.032	-20371.7		-284.258	-36437.1		-287.032	-5868.29		-286.662	311717		-287.032	-76846.9		-286.245	-3416.57		-285.058	-48887.1		-286.534	-56173
-283.509	-62881.6		-285.41	-38622.5		-283.135	-6767.05		-284.724	-11152.8		-285.376	-39855.3		-284.875	-40043.9		-285.376	-34975.8		-285.376	-20363.5		-282.609	-36100.4		-285.376	-5762.51		-285.007	306594		-285.376	-75781.6		-284.592	-3423.76		-283.408	-48491.9		-284.88	-55712.7
-281.859	-62072.3		-283.755	-38061.4		-281.482	-5926.32		-283.07	-10885.8		-283.721	-39987.6		-283.221	-40273.2		-283.721	-34880.2		-283.721	-20117		-280.96	-35750.2		-283.721	-5781.73		-283.353	301350		-283.721	-74781.1		-282.939	-3543.61		-281.759	-48130.4		-283.226	-55129.5
-280.209	-61427.3		-282.1	-37642.7		-279.829	-5637.76		-281.416	-10985		-282.066	-39951.8		-281.568	-40110.5		-282.066	-34618.3		-282.066	-20020.1		-279.311	-35550.5		-282.066	-5877.94		-281.7	296373		-282.066	-73643.2		-281.287	-3731.14		-280.111	-47669.4		-281.573	-54629.6
-278.559	-61212.7		-280.445	-37412.5		-278.177	-5578.36		-279.762	-11560.5		-280.412	-39837.9		-279.915	-40130.7		-280.412	-34463.9		-280.412	-19824.9		-277.663	-35212.4		-280.412	-5924.15		-280.046	291738		-280.412	-72636.1		-279.635	-3572.34		-278.462	-47251.1		-279.92	-53997.7
-276.91	-60863.3		-278.791	-37252.8		-276.525	-6002.12		-278.109	-12164.3		-278.758	-39549.9		-278.263	-39718		-278.758	-34065.3		-278.758	-19822.4		-276.015	-35054.8		-278.758	-6065.36		-278.393	286676		-278.758	-71693.5		-277.983	-3617.22		-276.814	-46792.4		-278.268	-53672.1
-275.261	-60675.2		-277.138	-37335.7		-274.873	-6586.05		-276.457	-12552.3		-277.104	-39292.8		-276.611	-39322.2		-277.104	-33917.3		-277.104	-19778.5		-274.367	-34681.8		-277.104	-5972.56		-276.741	281860		-277.104	-70574.4		-276.332	-3710.77		-275.167	-46386.2		-276.615	-53001.6
-273.612	-60480.3		-275.484	-37476		-273.222	-7310.14		-274.804	-12962.6		-275.45	-39131.6		-274.959	-39222.4		-275.45	-33674.9		-275.45	-19679.3		-272.72	-34472.2		-275.45	-6024.76		-275.088	277068		-275.45	-69570.8		-274.681	-3604.99		-273.519	-46044.7		-274.964	-52574.2
-271.964	-60248.7		-273.831	-37338.8		-271.571	-7816.4		-273.152	-13420.2		-273.797	-38785.4		-273.307	-38900.5		-273.797	-33395.1		-273.797	-19550.8		-271.073	-34270.2		-273.797	-5959.96		-273.437	272450		-273.797	-68532.6		-273.03	-3799.89		-271.872	-45748.7		-273.312	-52084.9
-270.316	-59838.4		-272.178	-37495.1		-269.92	-8275.81		-271.501	-13422		-272.145	-38609		-271.656	-38575.6		-272.145	-33372		-272.145	-19480.9		-269.426	-33969.7		-272.145	-6018.15		-271.785	267636		-272.145	-67569.7		-271.38	-3766.46		-270.226	-45269.3		-271.661	-51641.7
-268.668	-59603.2		-270.526	-37345.9		-268.27	-8735.4		-269.85	-13535.2		-270.493	-38326.5		-270.006	-38389.7		-270.493	-33015.5		-270.493	-19326.7		-267.78	-33689.7		-270.493	-5935.34		-270.134	263278		-270.493	-66523.2		-269.73	-3891.71		-268.579	-44803.5		-270.01	-51227.7
-267.021	-59016.3		-268.874	-37410.2		-266.62	-8884.14		-268.199	-13456.5		-268.841	-38077.8		-268.355	-38150.6		-268.841	-32785.5		-268.841	-19244.1		-266.134	-33424.2		-268.841	-6073.52		-268.483	258665		-268.841	-65630.8		-268.081	-4180.64		-266.933	-44696.2		-268.36	-50825.7
-265.374	-58405.6		-267.222	-37253		-264.971	-9096.05		-266.548	-13715.2		-267.189	-37966.1		-266.705	-37968.5		-267.189	-32556.3		-267.189	-19171.2		-264.488	-33235.1		-267.189	-6128.7		-266.833	254167		-267.189	-64510.7		-266.432	-4387.25		-265.288	-44460.4		-266.71	-50363.8
-263.727	-57944		-265.571	-37057.3		-263.322	-9344.12		-264.898	-13653.1		-265.538	-37594.2		-265.056	-37603.4		-265.538	-32314.6		-265.538	-19086.9		-262.843	-32835.6		-265.538	-6037.88		-265.182	249878		-265.538	-63648.6		-264.783	-4675.53		-263.643	-43868.2		-265.06	-49827
-262.081	-57448.7		-263.92	-36899.1		-261.673	-9585.36		-263.248	-13633.3		-263.887	-37265.2		-263.407	-37231.1		-263.887	-32101.5		-263.887	-18909.3		-261.198	-32508.6		-263.887	-6075.05		-263.533	245473		-263.887	-62676.6		-263.134	-4739.5		-261.998	-43562.5		-263.411	-49337.2
-260.435	-57044.5		-262.27	-36696.4		-260.024	-9394.75		-261.599	-13547.7		-262.236	-37084		-261.758	-36878.8		-262.236	-31797		-262.236	-18737.3		-259.554	-32211		-262.236	-6095.22		-261.883	241428		-262.236	-61821.6		-261.486	-4770.14		-260.353	-43268.3		-261.762	-48832.5
-258.79	-56789.5		-260.62	-36587.2		-258.376	-9432.31		-259.95	-13613.5		-260.586	-36835.6		-260.109	-36719.3		-260.586	-31582.1		-260.586	-18709		-257.909	-31904.9		-260.586	-6019.39		-260.234	236981		-260.586	-60937.6		-259.838	-4942.47		-258.709	-42879.6		-260.114	-48426.8
-257.145	-56215.7		-258.97	-36325.4		-256.729	-9420.04		-258.301	-13543.5		-258.937	-36478.2		-258.461	-36320.8		-258.937	-31235.8		-258.937	-18556.3		-256.266	-31467.3		-258.937	-5809.55		-258.585	232997		-258.937	-60065.4		-258.191	-5017.47		-257.065	-42529.4		-258.465	-47831.1
-255.5	-55684		-257.32	-36123.2		-255.081	-9361.92		-256.653	-13531.7		-257.287	-36119.5		-256.813	-35909.1		-257.287	-31091		-257.287	-18335.3		-254.622	-31219.2		-257.287	-5804.71		-256.937	228795		-257.287	-59214		-256.544	-5067.16		-255.422	-42145.7		-256.817	-47450.4
-253.855	-55267.4		-255.671	-36067.5		-253.434	-9494.97		-255.004	-13466.2		-255.638	-35898.7		-255.166	-35775.4		-255.638	-30823.8		-255.638	-18231.9		-252.979	-30741.5		-255.638	-5736.86		-255.289	224854		-255.638	-58247.4		-254.897	-5219.54		-253.779	-41855.5		-255.17	-47068.7
-252.211	-54528.9		-254.023	-35799.2		-251.788	-9366.18		-253.357	-13431		-253.989	-35647.7		-253.518	-35401.5		-253.989	-30503.2		-253.989	-18199.1		-251.336	-30411.3		-253.989	-5492.01		-253.642	220805		-253.989	-57478.5		-253.251	-5389.59		-252.136	-41458.8		-253.523	-46545.1
-250.568	-54159.6		-252.374	-35665.4		-250.142	-9487.55		-251.709	-13446.1		-252.341	-35200.5		-251.872	-35077.5		-252.341	-30232.2		-252.341	-18017		-249.694	-30059.6		-252.341	-5378.16		-251.994	216589		-252.341	-56513.2		-251.605	-5287.33		-250.493	-40990.5		-251.876	-45973.4
-248.924	-53638.3		-250.726	-35341.2		-248.496	-9519.08		-250.063	-13288.4		-250.693	-34993.1		-250.225	-34778.4		-250.693	-29879.7		-250.693	-17806.5		-248.052	-29614.3		-250.693	-5524.3		-250.347	212649		-250.693	-55709.5		-249.959	-5478.76		-248.851	-40615.6		-250.23	-45546.6
-247.281	-53090.2		-249.078	-35321.4		-246.85	-9640.78		-248.416	-13263		-249.045	-34642.5		-248.579	-34396.1		-249.045	-29725.8		-249.045	-17590.6		-246.41	-28912.4		-249.045	-5209.44		-248.701	208609		-249.045	-54840.4		-248.314	-5216.87		-247.209	-40292.2		-248.583	-44979.9
-245.638	-52528.1		-247.431	-35078.1		-245.205	-9571.64		-246.77	-13146.9		-247.398	-34348.8		-246.933	-34141.7		-247.398	-29350.4		-247.398	-17338.4		-244.769	-28474		-247.398	-5146.58		-247.055	204672		-247.398	-53981.7		-246.669	-5465.67		-245.568	-39952.2		-246.938	-44713
-243.996	-52087.1		-245.784	-34959.3		-243.56	-9489.66		-245.124	-13027		-245.751	-34064.8		-245.288	-33732.1		-245.751	-29014.6		-245.751	-17163.8		-243.128	-27855		-245.751	-5238.71		-245.409	200673		-245.751	-53052.4		-245.024	-5612.16		-243.927	-39544.7		-245.292	-44164.1
-242.354	-51628.1		-244.138	-34955		-241.916	-9464.84		-243.478	-13056.4		-244.105	-33650.6		-243.643	-33457.4		-244.105	-28833.3		-244.105	-17006.9		-241.487	-27376.5		-244.105	-5297.84		-243.763	196998		-244.105	-52310.5		-243.38	-5547.33		-242.286	-39125.5		-243.647	-43752.2
-240.712	-51153.2		-242.491	-34695.2		-240.271	-9516.18		-241.833	-13023		-242.458	-33335.2		-241.998	-32950.5		-242.458	-28388.5		-242.458	-16664.5		-239.847	-26942.4		-242.458	-5339.96		-242.118	193265		-242.458	-51624.9		-241.736	-5412.19		-240.646	-38694.8		-242.003	-43134.1
-239.071	-50849.3		-240.845	-34670.9		-238.628	-9328.69		-240.188	-12865		-240.813	-33015.6		-240.354	-32630.5		-240.813	-28007.3		-240.813	-16522.8		-238.207	-26622.8		-240.813	-5446.08		-240.473	189725		-240.813	-50685.5		-240.093	-5258.74		-239.006	-37978.5		-240.358	-42556
-237.43	-50378.5		-239.2	-34550.1		-236.984	-9242.35		-238.544	-12635.2		-239.167	-32641.7		-238.71	-32108.2		-239.167	-27685.5		-239.167	-16333.7		-236.567	-26613.5		-239.167	-5529.2		-238.829	186139		-239.167	-49873.3		-238.449	-5062.99		-237.366	-37827.5		-238.714	-42040.7
-235.79	-49902.7		-237.555	-34438.7		-235.341	-9032.18		-236.9	-12430.6		-237.522	-32098.6		-237.067	-31638.8		-237.522	-27157.3		-237.522	-16071.2		-234.928	-26709.7		-237.522	-5613.31		-237.185	182711		-237.522	-49143.2		-236.807	-4924.92		-235.727	-37652		-237.071	-41820.3
-234.149	-49512.8		-235.91	-34101.9		-233.698	-9068.17		-235.256	-12312.3		-235.877	-31633.3		-235.423	-31017.2		-235.877	-26671.7		-235.877	-15948.4		-233.289	-26585.3		-235.877	-5577.42		-235.541	179198		-235.877	-48152.2		-235.164	-5181.54		-234.088	-37419.8		-235.427	-41514.8
-232.51	-48994		-234.265	-33982.5		-232.056	-8921.32		-233.612	-12027.3		-234.233	-30956.7		-233.781	-30402.4		-234.233	-26126.5		-234.233	-16000.1		-231.65	-26463.3		-234.233	-5435.53		-233.898	175848		-234.233	-47238.2		-233.522	-5367.86		-232.449	-37236		-233.785	-41156.2
-230.87	-48395.2		-232.621	-33768.6		-230.414	-8688.63		-231.969	-11644.6		-232.589	-30401.8		-232.138	-29913.5		-232.589	-25716.8		-232.589	-15909.5		-230.012	-26087.7		-232.589	-5209.63		-232.255	172552		-232.589	-46554.1		-231.88	-6073.87		-230.811	-36838.5		-232.142	-40874.4
-229.231	-47917.3		-230.978	-33482.3		-228.772	-8470.1		-230.327	-11221.1		-230.945	-29931.8		-230.496	-29329.3		-230.945	-25364.6		-230.945	-15891.5		-228.374	-25354.5		-230.945	-4977.73		-230.612	169716		-230.945	-45812		-230.239	-6387.57		-229.173	-36659.4		-230.5	-40563.4
-227.592	-47534.4		-229.334	-33159.4		-227.131	-8348.73		-228.684	-10678.8		-229.302	-29290.4		-228.854	-28853.9		-229.302	-25199		-229.302	-15627.1		-226.736	-24792.7		-229.302	-4782.83		-228.97	166806		-229.302	-45174.6		-228.598	-6531.97		-227.536	-36132.6		-228.858	-40133.3
-225.954	-46900.4		-227.691	-33029		-225.49	-7950.52		-227.042	-10055.9		-227.659	-28920.8		-227.213	-28651.2		-227.659	-25016.8		-227.659	-15314.3		-225.099	-24069.3		-227.659	-4547.92		-227.328	163055		-227.659	-44552.1		-226.957	-6763.06		-225.899	-36006.1		-227.217	-39830
-224.315	-46499.4		-226.048	-32732		-223.85	-7375.48		-225.401	-9625.2		-226.016	-28703.8		-225.571	-28240.4		-226.016	-24829		-226.016	-15150.1		-223.462	-23417.3		-226.016	-4223.01		-225.686	159309		-226.016	-43953.2		-225.317	-7168.85		-224.262	-35678.9		-225.575	-39382.5
-222.678	-45857.3		-224.406	-32429.6		-222.209	-7029.59		-223.759	-9219.77		-224.374	-28268.7		-223.931	-28027.3		-224.374	-24483.8		-224.374	-14586.5		-221.826	-22876.6		-224.374	-4228.09		-224.045	155584		-224.374	-43214.1		-223.677	-7282.33		-222.625	-35428.1		-223.935	-39136.8
-221.04	-45326.2		-222.764	-32271.7		-220.57	-6379.87		-222.118	-8987.6		-222.732	-27836.2		-222.29	-27568		-222.732	-24091		-222.732	-14482.5		-220.19	-22669.4		-222.732	-4859.17		-222.404	152041		-222.732	-42569.5		-222.037	-7444.51		-220.989	-35138.6		-222.294	-38651.9
-219.403	-44724.9		-221.123	-31936.2		-218.93	-5415.3		-220.478	-8672.7		-221.09	-27172.4		-220.65	-26829.5		-221.09	-23565.7		-221.09	-14531.2		-218.554	-22741.5		-221.09	-5279.25		-220.764	148705		-221.09	-41962.5		-220.398	-7434.39		-219.353	-34751.3		-220.654	-38272.8
-217.766	-44153.6		-219.481	-31751.2		-217.291	-4879.9		-218.838	-8334.07		-219.449	-26515.3		-219.011	-26120.7		-219.449	-23145.9		-219.449	-14863.4		-216.918	-23394		-219.449	-5612.32		-219.124	145327		-219.449	-41257		-218.759	-7545.97		-217.718	-34539.4		-219.014	-37829.4
-216.13	-43658.1		-217.84	-31184.7		-215.652	-4253.65		-217.198	-7819.69		-217.808	-26141.9		-217.371	-25743.6		-217.808	-22937.5		-217.808	-15043.2		-215.283	-23900.9		-217.808	-5930.39		-217.484	142306		-217.808	-40678.9		-217.12	-7733.24		-216.083	-34206.7		-217.375	-37456.8
-214.494	-43023.6		-216.2	-30990.7		-214.014	-3890.57		-215.558	-7048.58		-216.168	-25919.3		-215.732	-25638.3		-216.168	-22911.6		-216.168	-15340.6		-213.649	-24103.1		-216.168	-6077.45		-215.844	139256		-216.168	-39966.2		-215.482	-7753.22		-214.448	-33927.3		-215.736	-37227.9
-212.858	-42555.9		-214.56	-30605.2		-212.375	-3221.64		-213.919	-6599.73		-214.527	-25860.2		-214.094	-25751.7		-214.527	-23121.1		-214.527	-15392.7		-212.014	-24145.7		-214.527	-6201.52		-214.205	136137		-214.527	-39293.8		-213.844	-7949.9		-212.813	-33810.1		-214.097	-36834.8
-211.223	-42078		-212.92	-30450.2		-210.738	-3004.88		-212.28	-6555.15		-212.888	-25965.9		-212.455	-25773.9		-212.888	-23453.1		-212.888	-15562.3		-210.38	-24106.7		-212.888	-6233.57		-212.567	133136		-212.888	-38730.7		-212.207	-8121.27		-211.179	-33540.2		-212.459	-36468.4
-209.588	-41365.1		-211.28	-29975.6		-209.1	-2410.27		-210.642	-6732.82		-211.248	-25866.3		-210.817	-25905.8		-211.248	-23485.5		-211.248	-15405.5		-208.746	-23815		-211.248	-6371.63		-210.928	130289		-211.248	-38078.8		-210.569	-8020.35		-209.546	-33206.5		-210.821	-35964.7
-207.953	-40650.9		-209.641	-29705.6		-207.463	-2558.82		-209.004	-7288.76		-209.609	-25990.3		-209.18	-26117.4		-209.609	-23654.4		-209.609	-15429.2		-207.113	-23758.6		-209.609	-6352.68		-209.29	127431		-209.609	-37462		-208.933	-8329.13		-207.912	-32813.1		-209.184	-35723.7
-206.319	-40526.6		-208.002	-29286		-205.827	-2878.54		-207.366	-7572.97		-207.97	-26183.9		-207.543	-26248.7		-207.97	-23517.6		-207.97	-15421.6		-205.48	-23601.6		-207.97	-6292.73		-207.652	124628		-207.97	-36840.4		-207.296	-8329.62		-206.279	-32520.8		-207.546	-35308.3
-204.685	-39688.1		-206.364	-28980.9		-204.19	-3395.41		-205.729	-7896.43		-206.332	-26156.2		-205.906	-26178.7		-206.332	-23446.3		-206.332	-15312.6		-203.847	-23459.9		-206.332	-6347.77		-206.015	121814		-206.332	-36105.8		-205.66	-8232.81		-204.646	-32172.8		-205.909	-34949.7
-203.052	-39110.4		-204.726	-28584.3		-202.554	-3873.44		-204.091	-8212.16		-204.694	-26123.2		-204.269	-26213.4		-204.694	-23292.4		-204.694	-15148.1		-202.215	-23175.6		-204.694	-6466.81		-204.378	119020		-204.694	-35578.1		-204.024	-8332.7		-203.014	-31879		-204.273	-34625.8
-201.418	-38745.5		-203.088	-28656.2		-200.919	-4455.63		-202.455	-8609.15		-203.056	-26327.8		-202.633	-26054.8		-203.056	-23221		-203.056	-15190.3		-200.583	-22884.6		-203.056	-6395.84		-202.742	116232		-203.056	-34976.4		-202.389	-8558.3		-201.382	-31679.4		-202.637	-34256.5
-199.786	-38103.4		-201.451	-28568.5		-199.283	-4740.98		-200.818	-8716.4		-201.419	-26169.1		-200.997	-25927.8		-201.419	-23052.9		-201.419	-15110		-198.951	-22719.9		-201.419	-6544.88		-201.105	113727		-201.419	-34406.6		-200.754	-8592.61		-199.75	-31425		-201.001	-33821.8
-198.153	-37852.1		-199.814	-28565.4		-197.648	-5139.49		-199.182	-8996.91		-199.782	-26046.9		-199.362	-25846.6		-199.782	-22753.2		-199.782	-14918.2		-197.32	-22630.5		-199.782	-6511.9		-199.469	110966		-199.782	-33781.6		-199.119	-8949.62		-198.119	-31023.8		-199.365	-33458.8
-196.521	-37691.5		-198.177	-28383.7		-196.014	-5335.16		-197.547	-9473.69		-198.145	-25836.4		-197.727	-25687		-198.145	-22654		-198.145	-14945.1		-195.689	-22386.5		-198.145	-6530.93		-197.834	108464		-198.145	-33220.3		-197.485	-9011.34		-196.488	-30975.7		-197.73	-33106.5
-194.889	-37426.7		-196.541	-28342.5		-194.38	-5340.99		-195.912	-9512.72		-196.509	-25724.6		-196.092	-25364.1		-196.509	-22394.1		-196.509	-14729.6		-194.058	-22218.8		-196.509	-6462.95		-196.199	105956		-196.509	-32601.7		-195.851	-8936.76		-194.857	-30537.8		-196.096	-32766.7
-193.257	-37037.7		-194.905	-28360.8		-192.746	-5554.98		-194.277	-9697.02		-194.873	-25492.3		-194.458	-25050.9		-194.873	-22178.6		-194.873	-14793.6		-192.428	-22042.4		-194.873	-6559.97		-194.564	103511		-194.873	-32080.8		-194.217	-9168.9		-193.227	-30360.1		-194.461	-32401.6
-191.626	-36800.4		-193.269	-28207.5		-191.112	-5607.12		-192.642	-9763.58		-193.238	-25287.6		-192.824	-24861.3		-193.238	-22023.5		-193.238	-14691.1		-190.798	-21681.2		-193.238	-6552.98		-192.929	101046		-193.238	-31552.5		-192.584	-9050.75		-191.597	-30057.5		-192.827	-32126
-189.996	-36638.8		-191.634	-28172.8		-189.479	-5633.42		-191.008	-9848.4		-191.603	-25110.6		-191.19	-24697.4		-191.603	-21833.8		-191.603	-14548.3		-189.169	-21753.4		-191.603	-6539.99		-191.295	98524.8		-191.603	-31006.8		-190.951	-9258.3		-189.968	-29794.1		-191.193	-31827.1
-188.365	-36235		-189.999	-27853.5		-187.846	-5998.88		-189.374	-9892.47		-189.968	-24925.1		-189.557	-24514.1		-189.968	-21660.4		-189.968	-14470		-187.539	-21376.9		-189.968	-6535		-189.661	96175.6		-189.968	-30460.5		-189.318	-9401.57		-188.338	-29492.7		-189.56	-31369.7
-186.735	-35900.8		-188.365	-27938.7		-186.214	-6047.5		-187.74	-9885.81		-188.333	-24713.3		-187.924	-24182.5		-188.333	-21546.5		-188.333	-14454.3		-185.91	-21109.7		-188.333	-6634		-188.028	93786.7		-188.333	-29868.6		-187.686	-9357.54		-186.709	-29067.5		-187.927	-30990.9
-185.105	-35609.3		-186.731	-27607.4		-184.582	-6260.28		-186.107	-9803.41		-186.699	-24546		-186.291	-24038.5		-186.699	-21395.9		-186.699	-14182.2		-184.282	-20873.8		-186.699	-6673		-186.395	91420.9		-186.699	-29339.1		-186.054	-9545.23		-185.081	-28813.4		-186.294	-30654.6
-183.476	-35234.6		-185.097	-27394.6		-182.95	-6482.22		-184.474	-9995.27		-185.065	-24160.3		-184.659	-23812.1		-185.065	-21069.6		-185.065	-14265.6		-182.654	-20690.1		-185.065	-6588		-184.762	89175.8		-185.065	-28885.9		-184.422	-9437.63		-183.453	-28704.4		-184.662	-30264.9
-181.847	-34918.5		-183.463	-27139.2		-181.319	-6647.31		-182.842	-9915.39		-183.432	-24060.1		-183.027	-23644.3		-183.432	-20966.7		-183.432	-14155.5		-181.026	-20616.8		-183.432	-6596.99		-183.13	87022.2		-183.432	-28254		-182.791	-9576.75		-181.825	-28529.5		-183.03	-29893.8
-180.218	-34519.1		-181.83	-27156.4		-179.688	-6912.56		-181.21	-9914.77		-181.799	-23877.6		-181.395	-23333.2		-181.799	-20773.2		-181.799	-14097.1		-179.398	-20345.7		-181.799	-6644.97		-181.498	84694.8		-181.799	-27785.2		-181.16	-9641.58		-180.197	-28230.7		-181.398	-29701.1
-178.59	-34345.3		-180.197	-27052		-178.057	-6815.97		-179.578	-9833.41		-180.166	-23656.6		-179.764	-23133.6		-180.166	-20594		-180.166	-13976.2		-177.771	-20232.9		-180.166	-6632.96		-179.866	82622.2		-180.166	-27275.7		-179.53	-9598.12		-178.57	-27995		-179.767	-29334
-176.962	-33960.2		-178.565	-26768.1		-176.427	-7104.54		-177.947	-9821.31		-178.534	-23382.2		-178.133	-23003.7		-178.534	-20386.1		-178.534	-13965.8		-176.144	-19776.3		-178.534	-6659.94		-178.235	80448.2		-178.534	-26856.2		-177.9	-9770.38		-176.943	-27556.3		-178.136	-28996.4
-175.334	-33682.7		-176.933	-26654.6		-174.797	-7234.26		-176.316	-9848.47		-176.902	-23292.3		-176.502	-22821.3		-176.902	-20317.6		-176.902	-13791		-174.518	-19743		-176.902	-6689.92		-176.604	78423.3		-176.902	-26370.7		-176.27	-9750.36		-175.317	-27404.7		-176.506	-28771.3
-173.707	-33204.9		-175.301	-26202.7		-173.167	-7288.15		-174.685	-9881.89		-175.27	-23028.9		-174.872	-22403.6		-175.27	-19969.4		-175.27	-13705.8		-172.892	-19373		-175.27	-6667.89		-174.973	76372.4		-175.27	-25850.3		-174.64	-10074.1		-173.691	-27187.2		-174.875	-28448.6
-172.08	-33020.6		-173.67	-26183.2		-171.538	-7277.19		-173.055	-9770.56		-173.639	-22736.1		-173.242	-22207.4		-173.639	-19820.5		-173.639	-13685.1		-171.266	-19125.2		-173.639	-6490.86		-173.343	74417.2		-173.639	-25449.7		-173.011	-9974.46		-172.065	-26860.6		-173.246	-27956.5
-170.453	-32771		-172.039	-26203.2		-169.909	-7304.38		-171.425	-9788.5		-172.008	-22503.9		-171.613	-22121.8		-172.008	-19558		-172.008	-13593.9		-169.641	-18997.7		-172.008	-6531.83		-171.713	72328.3		-172.008	-25058.1		-171.383	-10137.6		-170.439	-26644.2		-171.616	-27834.8
-168.827	-32337		-170.408	-26044.7		-168.28	-7356.74		-169.795	-9657.69		-170.377	-22283.1		-169.984	-21846.8		-170.377	-19517.7		-170.377	-13416.3		-168.015	-18864.5		-170.377	-6719.79		-170.083	70297.4		-170.377	-24464.2		-169.754	-10158.4		-168.814	-26331.7		-169.987	-27528.5
-167.201	-31986.6		-168.778	-25921.6		-166.652	-7294.25		-168.166	-9552.15		-168.747	-22119.9		-168.355	-21652.4		-168.747	-19348.8		-168.747	-13361.3		-166.391	-18651.5		-168.747	-6756.75		-168.454	68520.2		-168.747	-24106.2		-168.126	-10314		-167.19	-26095.3		-168.358	-27090.7
-165.575	-31863.7		-167.148	-25852		-165.024	-7341.92		-166.537	-9557.86		-167.117	-21997.2		-166.727	-21479.5		-167.117	-19056.2		-167.117	-13412.8		-164.766	-18383.7		-167.117	-6671.7		-166.825	66602.4		-167.117	-23594.8		-166.498	-10262.3		-165.565	-25830.9		-166.73	-26882.4
-163.95	-31509.4		-165.518	-25685.9		-163.397	-7336.74		-164.908	-9554.83		-165.488	-21717		-165.098	-21209.2		-165.488	-18881.9		-165.488	-13174.8		-163.142	-18204.1		-165.488	-6664.65		-165.197	64628.8		-165.488	-23160.1		-164.871	-10435.3		-163.941	-25493.5		-165.102	-26517.4
-162.325	-31379.7		-163.889	-25438.3		-161.769	-7321.73		-163.28	-9434.06		-163.858	-21463.4		-163.471	-21001.4		-163.858	-18709.9		-163.858	-13125.4		-161.518	-17980.8		-163.858	-6632.6		-163.569	62850		-163.858	-22721		-163.244	-10482		-162.317	-25311.1		-163.474	-26257.9
-160.701	-31067.5		-162.26	-25277.2		-160.143	-7156.86		-161.652	-9346.54		-162.23	-21182.2		-161.843	-20807.2		-162.23	-18656.2		-162.23	-13162.5		-159.895	-17805.7		-162.23	-6635.54		-161.941	61094.7		-162.23	-22321.4		-161.617	-10484.5		-160.694	-25117.6		-161.846	-25733.8
-159.077	-30873.8		-160.632	-25136.5		-158.516	-7266.16		-160.024	-9279.28		-160.601	-20922.5		-160.216	-20461.5		-160.601	-18334.7		-160.601	-12987.1		-158.272	-17695.9		-160.601	-6707.49		-160.313	59276.7		-160.601	-21893.3		-159.991	-10564.7		-159.071	-24736.2		-160.219	-25601.1
-157.453	-30460.7		-159.004	-24956.3		-156.89	-7235.61		-158.397	-9165.28		-158.973	-20838.3		-158.59	-20230.3		-158.973	-18153.6		-158.973	-12920.3		-156.649	-17502.2		-158.973	-6750.42		-158.686	57509.5		-158.973	-21388.7		-158.365	-10851.5		-157.448	-24785.7		-158.593	-25352.7
-155.829	-30210.1		-157.376	-24656.6		-155.264	-7129.22		-156.77	-9020.54		-157.345	-20499.6		-156.963	-20129.7		-157.345	-17981.7		-157.345	-12807		-155.027	-17329.8		-157.345	-6702.35		-157.06	55934		-157.345	-21017.4		-156.739	-10750.2		-155.826	-24405.2		-156.966	-24920.8
-154.206	-29924		-155.748	-24513.4		-153.639	-7004.99		-155.144	-8896.06		-155.718	-20201.4		-155.337	-19820.6		-155.718	-17668.1		-155.718	-12820.3		-153.405	-17100.6		-155.718	-6769.28		-155.433	54243.8		-155.718	-20730.5		-155.114	-10943.5		-154.204	-24207.6		-155.34	-24717.2
-152.583	-29649.5		-154.121	-24196.6		-152.014	-6921.91		-153.518	-8811.83		-154.091	-20032.6		-153.712	-19694		-154.091	-17657.8		-154.091	-12747		-151.783	-16843.6		-154.091	-6687.21		-153.807	52645.6		-154.091	-20256.8		-153.489	-11209.6		-152.582	-23947		-153.715	-24496.9
-150.961	-29256.4		-152.494	-24059.3		-150.389	-6719.98		-151.892	-8491.86		-152.464	-19987.3		-152.086	-19390.9		-152.464	-17476.7		-152.464	-12541.3		-150.162	-16639.8		-152.464	-6805.13		-152.181	51034.2		-152.464	-19826.4		-151.865	-10980.4		-150.961	-23622.3		-152.089	-24095
-149.339	-28921.7		-150.868	-23810.5		-148.765	-6199.22		-150.266	-8239.15		-150.838	-19774.5		-150.462	-19252.3		-150.838	-17175.9		-150.838	-12543.2		-148.541	-16474.2		-150.838	-6714.05		-150.556	49450.2		-150.838	-19556.1		-150.241	-11046.9		-149.34	-23437.5		-150.464	-23681.5
-147.717	-28621.6		-149.242	-23432.2		-147.141	-5979.61		-148.641	-8436.69		-149.212	-19603.2		-148.837	-19090.2		-149.212	-17180.4		-149.212	-12540.5		-146.921	-16415.8		-149.212	-6724.96		-148.931	47947.3		-149.212	-19153		-148.617	-11308.2		-147.719	-23150.7		-148.84	-23651.2
-146.096	-28408.9		-147.616	-23264.3		-145.517	-5759.15		-147.017	-8621.49		-147.586	-19467.2		-147.213	-18760.6		-147.586	-16914.1		-147.586	-12456.4		-145.3	-16064.6		-147.586	-6748.88		-147.306	46482.3		-147.586	-18627.9		-146.993	-11207.1		-146.099	-23119.7		-147.216	-23182.3
-144.475	-27850.6		-145.991	-22907.9		-143.894	-5960.85		-145.392	-8673.54		-145.961	-19202.8		-145.589	-18576.5		-145.961	-16756		-145.961	-12375.8		-143.68	-15992.6		-145.961	-6807.78		-145.682	44860.8		-145.961	-18327.8		-145.37	-11353.8		-144.479	-22543.7		-145.592	-22920.7
-142.854	-27656.8		-144.366	-22717		-142.271	-6125.71		-143.768	-8652.85		-144.336	-19079.7		-143.965	-18410.9		-144.336	-16589.2		-144.336	-12243.7		-142.061	-15813.7		-144.336	-6933.69		-144.058	43488.5		-144.336	-18101.7		-143.747	-11340.3		-142.859	-22590.6		-143.968	-22727.3
-141.233	-27070.5		-142.741	-22131.5		-140.648	-6342.72		-142.144	-8503.42		-142.711	-18694.1		-142.342	-18108.8		-142.711	-16424.7		-142.711	-12172.1		-140.441	-15536.1		-142.711	-6749.59		-142.435	42095.2		-142.711	-17614.4		-142.125	-11453.5		-141.24	-22180.3		-142.345	-22365.3
-139.613	-26857.5		-141.117	-22017.5		-139.026	-6535.89		-140.521	-8630.24		-141.087	-18592		-140.719	-18157.1		-141.087	-16293.3		-141.087	-12161.1		-138.823	-15304.6		-141.087	-6843.48		-140.811	40783.6		-141.087	-17467		-140.503	-11582.4		-139.621	-22092.9		-140.722	-22042.5
-137.994	-26339		-139.493	-21340		-137.404	-6460.21		-138.898	-8390.32		-139.463	-18214.2		-139.097	-17860.9		-139.463	-16058.2		-139.463	-12060.6		-137.204	-15129.3		-139.463	-6809.38		-139.188	39361.3		-139.463	-16950.4		-138.881	-11569		-138.003	-21809.4		-139.1	-21795
-136.374	-25806.8		-137.869	-21169		-135.782	-6570.69		-137.275	-8278.66		-137.839	-18101.9		-137.475	-17582.1		-137.839	-15918.3		-137.839	-11880.5		-135.586	-14901.1		-137.839	-6764.27		-137.566	38110		-137.839	-16558.5		-137.259	-11577.3		-136.384	-21470.8		-137.477	-21350.7
-134.755	-25363.1		-136.246	-20999.4		-134.161	-6643.32		-135.653	-8273.25		-136.216	-18040		-135.853	-17332.8		-136.216	-15815.6		-136.216	-11907		-133.968	-14767.1		-136.216	-6798.15		-135.944	36644.5		-136.216	-16313.3		-135.638	-11573.4		-134.767	-21498		-135.856	-21142.7
-133.137	-25096.7		-134.623	-21003.3		-132.54	-6518.11		-134.031	-8184.09		-134.593	-17744.5		-134.231	-17111.9		-134.593	-15717.1		-134.593	-11821		-132.35	-14645.3		-134.593	-6756.03		-134.322	35380.5		-134.593	-16036.8		-134.018	-11850.3		-133.149	-21291.1		-134.234	-21058
-131.518	-24778.7		-133.001	-20810.7		-130.92	-6607.05		-132.41	-8078.19		-132.971	-17641.4		-132.61	-16954.5		-132.971	-15496.9		-132.971	-11699.5		-130.733	-14300.6		-132.971	-6882.91		-132.7	34138.7		-132.971	-15655.8		-132.397	-11861.8		-131.532	-21045		-132.613	-20555.4
-129.901	-24626.1		-131.378	-20492.5		-129.3	-6568.15		-130.788	-8092.55		-131.349	-17612.7		-130.99	-16855.5		-131.349	-15318.8		-131.349	-11707.5		-129.116	-14153.1		-131.349	-6775.79		-131.079	32980.8		-131.349	-15379.3		-130.777	-11867.1		-129.915	-20603.7		-130.992	-20532.1
-128.283	-24245.8		-129.757	-20611.8		-127.68	-6378.4		-129.167	-8070.16		-129.727	-17253.4		-129.369	-16591		-129.727	-15160		-129.727	-11580		-127.5	-14035.8		-129.727	-6825.66		-129.458	31807.5		-129.727	-15012.3		-129.157	-11933.2		-128.298	-20642.2		-129.372	-20144
-126.666	-24252.9		-128.135	-20426.6		-126.06	-6390.81		-127.547	-8024.02		-128.105	-17050.5		-127.749	-16490.9		-128.105	-14995.3		-128.105	-11517.1		-125.884	-13874.5		-128.105	-6857.52		-127.838	30580.4		-128.105	-14757.8		-127.538	-12209.9		-126.682	-20222.6		-127.752	-19922
-125.049	-23778.3		-126.514	-20021.9		-124.441	-6380.37		-125.927	-7764.14		-126.484	-16822.9		-126.129	-16295.1		-126.484	-14728.8		-126.484	-11434.6		-124.268	-13564.5		-126.484	-6615.39		-126.218	29428.4		-126.484	-14398.6		-125.919	-12041.4		-125.066	-20040.7		-126.132	-19529.3
-123.432	-23634		-124.893	-19867.6		-122.822	-6235.09		-124.307	-7800.51		-124.863	-16679.8		-124.51	-16042.8		-124.863	-14736.5		-124.863	-11318.6		-122.652	-13412.5		-124.863	-6736.25		-124.598	28300.1		-124.863	-14128.7		-124.3	-12016.7		-123.451	-19799.7		-124.513	-19268.7
-121.816	-23178.1		-123.273	-19519.8		-121.204	-6291.96		-122.687	-7711.14		-123.243	-16540		-122.891	-15788		-123.243	-14572.4		-123.243	-11271.1		-121.037	-13246.7		-123.243	-6732.1		-122.979	27157.2		-123.243	-13875		-122.682	-12019.6		-121.836	-19505.4		-122.894	-19195.3
-120.2	-23023.4		-121.653	-19292.4		-119.586	-6255.98		-121.068	-7688.02		-121.623	-16326.5		-121.272	-15736.5		-121.623	-14407.5		-121.623	-11253.1		-119.422	-13099		-121.623	-6621.96		-121.36	26093.5		-121.623	-13542.6		-121.064	-12259.4		-120.221	-19642		-121.275	-18956
-118.584	-22671		-120.033	-19171.6		-117.968	-6299.16		-119.449	-7648.15		-120.003	-16088.4		-119.654	-15343.4		-120.003	-14250.7		-120.003	-11046.6		-117.808	-12839.5		-120.003	-6699.81		-119.741	25133.6		-120.003	-13316.3		-119.447	-12289.8		-118.607	-19249.3		-119.657	-18644.9
-116.969	-22339		-118.413	-19048.2		-116.351	-6105.49		-117.831	-7465.54		-118.384	-15886.7		-118.036	-15382.7		-118.384	-14006.1		-118.384	-11021.6		-116.194	-12390		-118.384	-6507.65		-118.123	24115.2		-118.384	-12980.1		-117.829	-12260		-116.992	-18884.3		-118.039	-18273
-115.354	-21996.2		-116.794	-18518.2		-114.734	-5847.98		-116.213	-7464.18		-116.765	-15650.3		-116.419	-15152.3		-116.765	-13739.7		-116.765	-10912.1		-114.58	-12456.7		-116.765	-6558.49		-116.505	23251.2		-116.765	-12689		-116.212	-12241		-115.379	-18857.1		-116.421	-18136.1
-113.74	-21616.6		-115.176	-18563.8		-113.117	-6104.62		-114.595	-7423.08		-115.146	-15612.3		-114.801	-15043.4		-115.146	-13682.4		-115.146	-10791.1		-112.967	-12422.5		-115.146	-6679.33		-114.887	21992.1		-115.146	-12578.9		-114.596	-12406.6		-113.765	-18510.7		-114.804	-17702.4
-112.126	-21531.3		-113.557	-18442.8		-111.501	-5830.42		-112.978	-7221.22		-113.528	-15339.6		-113.184	-14642.8		-113.528	-13363.3		-113.528	-10811.5		-111.354	-12319.4		-113.528	-6795.17		-113.27	21198.6		-113.528	-12290.7		-112.98	-12301.1		-112.152	-18364		-113.187	-17537.8
-110.512	-21025.3		-111.939	-18195.2		-109.885	-5811.37		-111.361	-7202.62		-111.91	-15189.2		-111.568	-14410.6		-111.91	-13337.3		-111.91	-10760.5		-109.741	-12078.4		-111.91	-6735		-111.653	20489.6		-111.91	-11965.4		-111.364	-12615.2		-110.539	-18253		-111.57	-17361.2
-108.898	-20792.5		-110.322	-17816.2		-108.269	-5582.47		-109.744	-6958.28		-110.292	-14763.2		-109.952	-14136.8		-110.292	-13069.4		-110.292	-10553.9		-108.128	-11847.5		-110.292	-6577.82		-110.036	19394.7		-110.292	-11728.9		-109.748	-12462.1		-108.927	-17866.8		-109.954	-17098.8
-107.285	-20186.9		-108.704	-17516.5		-106.654	-5197.72		-108.127	-6335.18		-108.675	-14331.5		-108.336	-13673.3		-108.675	-12556.7		-108.675	-10410.8		-106.516	-11386.7		-108.675	-6497.65		-108.42	18689.6		-108.675	-11418.2		-108.133	-12421.8		-107.315	-17741.3		-108.338	-16522.4
-105.672	-19770.6		-107.087	-17146.4		-105.039	-4942.13		-106.511	-5900.34		-107.058	-13900.1		-106.72	-12993.2		-107.058	-12339.2		-107.058	-10380.2		-104.905	-11090		-107.058	-6505.47		-106.804	17814.1		-107.058	-11031.3		-106.518	-12132.2		-105.703	-17523.5		-106.723	-16105.1
-104.06	-19455.5		-105.471	-16723.7		-103.424	-4937.7		-104.896	-6345.75		-105.442	-14016		-105.105	-13114.4		-105.442	-12493.7		-105.442	-10319.1		-103.293	-11135.4		-105.442	-6517.28		-105.188	17193.7		-105.442	-10937		-104.904	-12312.3		-104.092	-17342.3		-105.107	-15999.9
-102.448	-19188.5		-103.854	-16718.5		-101.81	-5420.41		-103.28	-6587.42		-103.825	-14106.2		-103.49	-13489.9		-103.825	-12685.4		-103.825	-10413.4		-101.682	-11178.8		-103.825	-6596.1		-103.573	16264.4		-103.825	-10806.4		-103.289	-12430.2		-102.481	-17300.9		-103.493	-15687.7
-100.836	-18936.8		-102.239	-16509.8		-100.196	-5413.28		-101.665	-6700.33		-102.21	-14068.7		-101.876	-13492.8		-102.21	-12480.2		-102.21	-10307.3		-100.071	-11092.4		-102.21	-6750.91		-101.958	15451.7		-102.21	-10460.3		-101.676	-12401.8		-100.87	-16781.2		-101.878	-15456.6
-99.2247	-18696.2		-100.623	-16528.5		-98.5826	-5357.3		-100.051	-6698.5		-100.594	-14006.5		-100.261	-13281		-100.594	-12429.1		-100.594	-10365.6		-98.4611	-10736		-100.594	-6561.71		-100.344	14716.4		-100.594	-10165.8		-100.062	-12312.2		-99.2595	-16659.1		-100.264	-15302.5
-97.6136	-18502.8		-99.0077	-16473.7		-96.9694	-5481.48		-98.4365	-6725.92		-98.9788	-13765.6		-98.6477	-13139.6		-98.9788	-12150.2		-98.9788	-10241.3		-96.8511	-10423.7		-98.9788	-6685.51		-98.7295	13692.2		-98.9788	-9978.69		-98.4491	-12543.3		-97.6495	-16441.7		-98.6501	-15081.4
-96.0029	-18335.6		-97.3929	-16012.4		-95.3565	-5356.8		-96.8226	-6567.58		-97.364	-13752		-97.0342	-12999.4		-97.364	-12111.3		-97.364	-10081.6		-95.2414	-10473.5		-97.364	-6481.31		-97.1156	13204.8		-97.364	-9762.05		-96.8364	-12558.2		-96.0398	-16123		-97.0366	-14597.3
-94.3925	-18195.5		-95.7784	-16133.5		-93.744	-5185.28		-95.209	-6558.51		-95.7495	-13618.6		-95.4211	-12744.6		-95.7495	-11960.6		-95.7495	-10050.3		-93.632	-10112.3		-95.7495	-6493.11		-95.5021	12573		-95.7495	-9469.78		-95.2239	-12202.8		-94.4304	-15668.9		-95.4235	-14463.2
-92.7824	-17911.6		-94.1642	-15835.1		-92.1318	-5304.92		-93.5957	-6511.68		-94.1354	-13310.6		-93.8083	-12608.1		-94.1354	-11837.9		-94.1354	-10007.5		-92.023	-10058.2		-94.1354	-6603.9		-93.889	11791.4		-94.1354	-9274.83		-93.6119	-12006.2		-92.8214	-15488.4		-93.8108	-13930.1
-91.1727	-17457.8		-92.5504	-15672.1		-90.52	-5132.7		-91.9828	-6389.1		-92.5216	-13142.7		-92.1959	-12555.8		-92.5216	-11624.3		-92.5216	-9861.1		-90.4144	-9829.19		-92.5216	-6431.68		-92.2762	11301.7		-92.5216	-8876.14		-92.0001	-10773.3		-91.2128	-14912.6		-92.1983	-13385
-89.5634	-17364.1		-90.9369	-15529.6		-88.9085	-5175.64		-90.3703	-6219.78		-90.9082	-13013.2		-90.5839	-12430.9		-90.9082	-11630.8		-90.9082	-9851.21		-88.8061	-9575.2		-90.9082	-6380.47		-90.6638	10893.7		-90.9082	-8381.67		-90.3888	-11128.2		-89.6044	-14976.4		-90.5863	-13553.8
-87.9544	-16969.5		-89.3238	-15335.6		-87.2974	-5099.73		-88.7581	-6263.7		-89.2951	-12711.9		-88.9722	-12162.2		-89.2951	-11352.4		-89.2951	-9630.78		-87.1981	-9346.27		-89.2951	-6217.25		-89.0517	10960.1		-89.2951	-8304.36		-88.7777	-11672.8		-87.9964	-14965.9		-88.9745	-13260.6
-86.3457	-16550		-87.711	-15121		-85.6866	-4963.97		-87.1462	-6058.88		-87.6824	-12559.9		-87.3608	-12002.9		-87.6824	-11135.1		-87.6824	-9674.81		-85.5904	-8783.38		-87.6824	-5541.02		-87.4399	10765.7		-87.6824	-8267.16		-87.167	-12126.2		-86.3888	-14957.9		-87.3631	-13118.4
-84.7373	-16177.7		-86.0985	-14822.9		-84.0762	-4644.37		-85.5347	-5918.3		-86.07	-12454.1		-85.7497	-11690.8		-86.07	-10806.9		-86.07	-9277.3		-83.9831	-7392.54		-86.07	-4979.8		-85.8286	9662		-86.07	-8070.02		-85.5567	-12104.3		-84.7815	-14607.6		-85.7521	-12730.1
-83.1294	-16059.4		-84.4865	-14621.2		-82.4661	-4400.91		-83.9235	-5347.98		-84.458	-11967.6		-84.1391	-11475		-84.458	-10768.7		-84.458	-8724.24		-82.3762	-6873.73		-84.458	-5654.57		-84.2175	8732.88		-84.458	-8175.89		-83.9467	-11987.2		-83.1745	-14339.8		-84.1414	-12456.8
-81.5217	-15595.2		-82.8747	-14241.1		-80.8564	-2957.61		-82.3127	-3989.9		-82.8463	-11343.3		-82.5287	-10920.5		-82.8463	-10452.6		-82.8463	-8762.65		-80.7696	-7324.96		-82.8463	-5802.33		-82.6068	8281.03		-82.8463	-7708.73		-82.337	-11952.8		-81.5679	-14046.7		-82.531	-11900.3
-79.9144	-15543.1		-81.2633	-13866.3		-79.247	-1527.46		-80.7022	-4400.08		-81.2349	-11301.2		-80.9187	-10705.2		-81.2349	-10121.6		-81.2349	-9045.5		-79.1633	-7697.22		-81.2349	-5480.09		-80.9964	7958.15		-81.2349	-7548.46		-80.7277	-11722.2		-79.9616	-13871.1		-80.921	-11411.8
-78.3074	-14673		-79.6523	-12532.1		-77.638	-2703.46		-79.0921	-4396.51		-79.6239	-10662.3		-79.3091	-10229.2		-79.6239	-10010.6		-79.6239	-9058.81		-77.5573	-7725.51		-79.6239	-5585.85		-79.3864	7553.97		-79.6239	-7237.06		-79.1187	-10793.3		-78.3556	-13344.1		-79.3114	-10894.2
-76.7008	-13073		-78.0416	-12004.3		-76.0293	-3359.62		-77.4823	-2524.18		-78.0133	-10280.7		-77.6998	-9754.38		-78.0133	-10114.6		-78.0133	-8882.57		-75.9517	-7698.82		-78.0133	-5697.61		-77.7768	6910.2		-78.0133	-6819.45		-77.5101	-9500.24		-76.75	-12669.6		-77.7021	-10504.5
-75.0945	-13330		-76.4312	-12471.9		-74.4209	-1416.92		-75.8728	142.893		-76.403	-10693.3		-76.0908	-10355.9		-76.403	-10065.7		-76.403	-8810.78		-74.3465	-7640.15		-76.403	-5815.36		-76.1674	6540.57		-76.403	-6474.6		-75.9018	-9485.89		-75.1447	-12481.7		-76.0931	-10050.6
-73.4886	-13884		-74.8212	-12884.1		-72.8129	5940.62		-74.2637	-1350.28		-74.793	-10923.1		-74.4822	-10376.6		-74.793	-9890.9		-74.793	-8859.44		-72.7415	-7251.5		-74.793	-5886.11		-74.5585	6696.79		-74.793	-6080.46		-74.2939	-9129.3		-73.5398	-11931.4		-74.4845	-9631.69
-71.883	-13829.1		-73.2116	-12187.6		-71.2053	10053		-72.655	-3877.7		-73.1834	-10948.1		-72.874	-10273.5		-73.1834	-9828.09		-73.1834	-8741.54		-71.137	-6728.87		-73.1834	-5045.85		-72.9498	8304.58		-73.1834	-5956.96		-72.6863	-9111.47		-71.9352	-12040.6		-72.8762	-10010.6
-70.2777	-13401.2		-71.6023	-11856.7		-69.5979	3190.25		-71.0466	-4695.38		-71.5742	-10748.3		-71.266	-10089.7		-71.5742	-9612.32		-71.5742	-8435.09		-69.5327	-3779.24		-71.5742	-2599.59		-71.3416	8545.66		-71.5742	-5617.07		-71.0791	-10360.4		-70.3309	-12183.3		-71.2683	-10220.4
-68.6728	-12300.2		-69.9933	-9159.17		-67.991	-1334.66		-69.4385	-4718.3		-69.9653	-10551.7		-69.6585	-9864.1		-69.9653	-9357.57		-69.9653	-7153.08		-67.9288	-870.611		-69.9653	-2381.33		-69.7336	7258.76		-69.9653	-5717.73		-69.4722	-10873.1		-68.727	-12305.6		-69.6607	-9912.98
-67.0683	-8562.32		-68.3847	-3001.13		-66.3844	-2476.72		-67.8308	-4780.47		-68.3567	-10263.2		-68.0512	-9524.72		-68.3567	-8854.85		-68.3567	-5086.51		-66.3252	-3656.99		-68.3567	-4011.06		-68.126	7373.59		-68.3567	-5822.89		-67.8656	-11420.5		-67.1234	-12239.4		-68.0534	-9892.43
-65.464	-931.375		-66.7764	-1542.55		-64.7781	-2530.93		-66.2235	-4148.89		-66.7485	-9444		-66.4443	-7956.55		-66.7485	-6788.16		-66.7485	-6466.38		-64.722	-5114.36		-66.7485	-4495.79		-66.5188	7312.88		-66.7485	-5922.49		-66.2594	-11654.7		-65.5202	-12319.7		-66.4465	-9730.71
-63.8601	-1869.41		-65.1685	-6131.42		-63.1721	-1749.3		-64.6164	-1466.55		-65.1406	-6217.94		-64.8378	-4815.59		-65.1406	-5691.48		-65.1406	-7328.69		-63.1191	-4906.73		-65.1406	-3384.52		-64.9119	5629.34		-65.1406	-5774.5		-64.6535	-11942.7		-63.9173	-12142.5		-64.84	-9616.81
-62.2566	-7084.41		-63.5609	-8549.75		-61.5666	3462.19		-63.0098	2971.53		-63.5331	-5285.06		-63.2316	-6072.84		-63.5331	-7224.81		-63.5331	-6706.44		-61.5166	-3679.09		-63.5331	-1313.24		-63.3054	4442.7		-63.5331	-5639.85		-63.048	-11773.4		-62.3147	-11655.8		-63.2338	-9420.72
-60.6534	-9749.37		-61.9537	-8932.54		-59.9613	8919.52		-61.4034	-831.632		-61.9259	-7581.34		-61.6258	-7680.27		-61.9259	-7739.15		-61.9259	-5094.62		-59.9144	560.569		-61.9259	-2313.96		-61.6992	3730.69		-61.9259	-5522.5		-61.4428	-11714.9		-60.7125	-11523.5		-61.6279	-9095.43
-59.0505	-10331.3		-60.3468	-8533.79		-58.3564	3866.71		-59.7974	-2907.04		-60.3191	-8207.79		-60.0203	-7971.9		-60.3191	-7733.49		-60.3191	-3891.23		-58.3125	2858.24		-60.3191	-4123.67		-60.0933	2724.01		-60.3191	-5419.4		-59.838	-11859.2		-59.1106	-11501.8		-60.0224	-8894.94
-57.448	-8482.11		-58.7403	-5442.49		-56.7519	-138.259		-58.1918	-3008.7		-58.7126	-7698.4		-58.4151	-7449.72		-58.7126	-6984.83		-58.7126	-4576.27		-56.7109	-319.061		-58.7126	-4950.38		-58.4878	2364.41		-58.7126	-5369.49		-58.2335	-11935.2		-57.5091	-11237.5		-58.4172	-8803.22
-55.8458	-5126.89		-57.1341	-3026.66		-55.1477	-700.376		-56.5865	-2646.61		-57.1065	-4817.15		-56.8103	-5139.72		-57.1065	-3808.17		-57.1065	-6340.75		-55.1097	-3343.34		-57.1065	-5225.09		-56.8826	2276.59		-57.1065	-5163.74		-56.6293	-11944		-55.9079	-10906.7		-56.8124	-8463.28
-54.244	-5632.58		-55.5283	-5149.27		-53.5438	-132.643		-54.9815	-704.762		-55.5007	2468.94		-55.2058	1124.11		-55.5007	-252.495		-55.5007	-7196.65		-53.5089	-4489.59		-55.5007	-5733.79		-55.2778	1713.28		-55.5007	-5045.07		-55.0255	-11757.5		-54.307	-10770.3		-55.2079	-8444.1
-52.6425	-7885.18		-53.9228	-6723.35		-51.9403	2532.94		-53.3769	5413.84		-53.8952	2529.89		-53.6017	2409.77		-53.8952	-2690.81		-53.8952	-7668.98		-51.9084	-4881.81		-53.8952	-5507.5		-53.6733	1583.21		-53.8952	-4824.46		-53.422	-11692.8		-52.7065	-10493.4		-53.6038	-7972.67
-51.0413	-8630.69		-52.3176	-6866.88		-50.3371	9966.37		-51.7727	18974.2		-52.2901	-3389.3		-51.9979	-2553.74		-52.2901	-5692.1		-52.2901	-7742.73		-50.3082	-5060.99		-52.2901	-5634.19		-52.0692	1669.11		-52.2901	-4815.84		-51.8189	-11868.9		-51.1063	-10313		-52	-7869.99
-49.4405	-7905.08		-50.7128	-5976.87		-48.7343	27285.7		-50.1687	19099.3		-50.6854	-6101.61		-50.3944	-5348.4		-50.6854	-6982.37		-50.6854	-7710.91		-48.7083	-4678.13		-50.6854	-4899.89		-50.4654	1499.69		-50.6854	-4686.17		-50.2161	-11993.7		-49.5064	-10286.9		-50.3965	-7404.04
-47.84	-6446.36		-49.1084	-3905.31		-47.1318	36721.8		-48.5652	7491.15		-49.081	-7264.06		-48.7913	-6698.22		-49.081	-7273.61		-49.081	-7276.51		-47.1088	-3824.23		-49.081	-4695.58		-48.862	915.679		-49.081	-4552.4		-48.6137	-11852.3		-47.9069	-9825.32		-48.7934	-7057.82
-46.2399	-3627.52		-47.5043	-164.206		-45.5297	21287.8		-46.9619	1078.76		-47.4769	-7590.63		-47.1886	-6983.19		-47.4769	-7236.82		-47.4769	-7191.53		-45.5097	-4229.28		-47.4769	-5133.26		-47.2589	731.806		-47.4769	-4323.47		-47.0116	-11672.7		-46.3077	-9744.12		-47.1906	-6882.31
-44.6401	691.46		-45.9005	6334.44		-43.9279	8193.6		-45.359	-1236.87		-45.8732	-7848.31		-45.5862	-6977.3		-45.8732	-7094.99		-45.8732	-7403.97		-43.9108	-4637.28		-45.8732	-5286.94		-45.6561	421.796		-45.8732	-4258.34		-45.4098	-11639.9		-44.7089	-9536.34		-45.5882	-6554.52
-43.0406	8761.58		-44.2971	11951.6		-42.3264	3021.28		-43.7565	-2203.75		-44.2698	-7775.1		-43.9841	-7003.54		-44.2698	-6977.13		-44.2698	-7442.82		-42.3123	-4606.22		-44.2698	-5356.62		-44.0537	279.374		-44.2698	-4034.96		-43.8084	-11635.8		-43.1103	-9401.95		-43.9861	-6609.42
-41.4415	13838.9		-42.694	11110.4		-40.7253	899.818		-42.1543	-2415.88		-42.6668	-7606.01		-42.3824	-6932.92		-42.6668	-7034.21		-42.6668	-7394.09		-40.7142	-4398.1		-42.6668	-5302.3		-42.4516	164.267		-42.6668	-3916.27		-42.2074	-11587.5		-41.5122	-9226.97		-42.3844	-5945.01
-39.8427	10113.3		-41.0913	5071.66		-39.1246	152.202		-40.5524	-2847.25		-41.0641	-7509.01		-40.781	-6910.43		-41.0641	-6844.25		-41.0641	-7273.78		-39.1164	-4186.93		-41.0641	-5333.97		-40.8499	19.2014		-41.0641	-3803.23		-40.6066	-11559.9		-39.9143	1365.64		-40.783	-5942.28
-38.2443	3110.91		-39.4889	1120.49		-37.5242	-322.563		-38.9509	-2720.87		-39.4618	-7267.11		-39.1799	-6826.06		-39.4618	-6898.24		-39.4618	-6917.88		-37.5189	-3806.68		-39.4618	-5105.64		-39.2485	-67.0955		-39.4618	-3560.8		-39.0063	-11243.1		-38.3169	-8264.14		-39.182	-5573.22
-36.6462	-1285.31		-37.8868	-1582.14		-35.9241	-693.478		-37.3498	-2797.74		-37.8598	-7172.3		-37.5793	-6619.8		-37.8598	-6552.16		-37.8598	-6833.38		-35.9217	-3692.37		-37.8598	-5157.3		-37.6475	-63.8964		-37.8598	-3572.91		-37.4062	-11111.1		-36.7197	-8514.29		-37.5813	-5396.82
-35.0484	-3792.33		-36.2851	-2550.21		-34.3244	-1158.54		-35.7489	-2828.85		-36.2581	-6917.58		-35.9789	-6476.66		-36.2581	-6379.03		-36.2581	-6750.3		-34.3249	-3549.98		-36.2581	-4818.97		-36.0468	-60.4734		-36.2581	-3465.52		-35.8065	-11005.9		-35.1229	-7920.8		-35.9809	-4976.07
-33.451	-4796.15		-34.6838	-2792.74		-32.725	-1026.75		-34.1485	-2757.21		-34.6568	-6789.94		-34.3789	-6210.62		-34.6568	-6164.82		-34.6568	-6564.62		-32.7285	-3264.52		-34.6568	-4765.62		-34.4465	-42.0983		-34.6568	-3244.58		-34.2072	-11184.4		-33.5264	-7859.67		-34.3809	-4838.96
-31.8539	-5316.77		-33.0828	-3121.72		-31.1259	-1161.12		-32.5483	-2774.81		-33.0559	-6586.37		-32.7792	-6037.68		-33.0559	-6131.55		-33.0559	-6464.35		-31.1323	-3145.97		-33.0559	-4303.28		-32.8465	-121.043		-33.0559	-3170.04		-32.6082	-10742.7		-31.9302	-7571.89		-32.7812	-4691.49
-30.2572	-5240.17		-31.4821	-2965.16		-29.5272	-1236.63		-30.9485	-2843.66		-31.4552	-6431.88		-31.1799	-5929.83		-31.4552	-5963.2		-31.4552	-6191.49		-29.5365	-2728.34		-31.4552	-4545.93		-31.2468	-248.578		-31.4552	-3073.86		-31.0095	-10669.8		-30.3344	-7081.44		-31.1819	-4299.64
-28.6608	-5174.34		-29.8818	-3020.04		-27.9289	-1140.29		-29.3491	-2512.75		-29.855	-6107.45		-29.5809	-5878.08		-29.855	-5677.77		-29.855	-6022.03		-27.9411	-2555.62		-29.855	-4433.57		-29.6475	-107.974		-29.855	-3052.98		-29.4112	-11023.7		-28.739	-6832.33		-29.5829	-4076.41
-27.0647	-4853.29		-28.2818	-2645.38		-26.3309	-979.096		-27.75	-2230.08		-28.2551	-5363.08		-27.9823	-5464.41		-28.2551	-4991.26		-28.2551	-5168.97		-26.3459	-2204.81		-28.2551	-3730.22		-28.0485	90.4977		-28.2551	-2459.35		-27.8132	-10170.3		-27.1438	-5932.55		-27.9842	-3864.78
-25.469	-5042.99		-26.6822	-2864.17		-24.7332	-895.054		-26.1512	-2156.66		-26.6555	-5070.77		-26.384	-5099.82		-26.6555	-4559.65		-26.6555	-5093.3		-24.7512	-1958.9		-26.6555	-3607.86		-26.4499	176.567		-26.6555	-2431.92		-26.2155	-9869.72		-25.549	-5032.08		-26.3859	-3443.75
-23.8736	-4835.43		-25.0829	-2514.41		-23.1359	-967.159		-24.5528	-2000.49		-25.0562	-5183.51		-24.786	-5147.3		-25.0562	-4699.96		-25.0562	-4933.04		-23.1567	-1696.9		-25.0562	-3465.49		-24.8516	252.965		-25.0562	-2238.66		-24.6182	-9744.9		-23.9546	-5245.93		-24.788	-3034.31
-22.2786	-4096.62		-23.484	-2184.1		-21.5389	-600.414		-22.9547	-1565.56		-23.4574	-4773.3		-23.1884	-4936.85		-23.4574	-4182.16		-23.4574	-4413.17		-21.5626	-1211.79		-23.4574	-3186.13		-23.2537	212.422		-23.4574	-1923.5		-23.0212	-9477.86		-22.3604	-4827.08		-23.1903	-3147.45
-20.6839	-3003.53		-21.8854	-1753.25		-19.9423	143.184		-21.357	-718.874		-21.8588	-3045.12		-21.5911	-4001.47		-21.8588	-2670.27		-21.8588	-2366.7		-19.9688	-367.573		-21.8588	-1748.75		-21.6561	742.668		-21.8588	-977.394		-21.4246	-8078.6		-20.7667	-2331.52		-21.5931	-2114.15
-19.0895	-3401.17		-20.2871	-2079.84		-18.346	-171.367		-19.7596	-866.432		-20.2606	-2320.99		-19.9942	-3346.14		-20.2606	-1889.27		-20.2606	-2540.62		-18.3754	10.7533		-20.2606	-1500.38		-20.0589	993.436		-20.2606	-736.301		-19.8283	-6505.12		-19.1732	-133.254		-19.9961	-1376.42
-17.4955	-2821.52		-18.6892	-2067.88		-16.75	110.934		-18.1625	-825.234		-18.6627	-2994.88		-18.3976	-3294.87		-18.6627	-2224.16		-18.6627	-2807.94		-16.7823	53.1933		-18.6627	-1661		-18.4619	808.456		-18.6627	-1071.17		-18.2324	-7181.41		-17.5801	-1549.27		-18.3995	-1666.24
-15.9018	1431.43		-17.0916	-1481.38		-15.1544	2160.09		-16.5658	953.72		-17.0652	-1426.8		-16.8014	-2944.65		-17.0652	-609.938		-17.0652	-295.639		-15.1895	1423.75		-17.0652	-779.62		-16.8654	957.46		-17.0652	-157.948		-16.6368	-6621.48		-15.9873	-405.552		-16.8033	-1066.6
-14.3084	4479.68		-15.4944	-178.319		-13.5591	5469.09		-14.9694	6812.43		-15.4681	8393.26		-15.2055	1554.54		-15.4681	8671.4		-15.4681	10390.3		-13.5971	5343.43		-15.4681	6459.77		-15.2692	3068.18		-15.4681	5606.41		-15.0415	2478.66		-14.3949	12850.9		-15.2074	2059.51
-12.7154	1634.25		-13.8975	-918.711		-11.9642	3201.95		-13.3734	3859.9		-13.8712	8515.31		-13.6099	4151.68		-13.8712	8543.87		-13.8712	6950.79		-12.005	4524.23		-13.8712	6654.15		-13.6733	4204.35		-13.8712	5156.95		-13.4466	7416.03		-12.8028	20143.1		-13.6118	4791.09
-11.1227	3605.14		-12.301	-1265.55		-10.3696	3830.66		-11.7777	3204.12		-12.2748	4000.34		-12.0147	1127.8		-12.2748	4075.46		-12.2748	4154.92		-10.4132	3750.17		-12.2748	3299.55		-12.0777	2824.7		-12.2748	2760.73		-11.8521	481.618		-11.211	9788.03		-12.0166	2702.16
-9.53041	56489.4		-10.7048	4109.16		-8.77541	32838.2		-10.1824	26475.1		-10.6786	14105.4		-10.4198	4301.88		-10.6786	15374.2		-10.6786	22941.7		-8.82179	16335.2		-10.6786	11323.9		-10.4825	4066.97		-10.6786	9151.79		-10.2578	5219.42		-9.61955	16582.7		-10.4217	4379.72
-7.93842	92864.9		-9.10896	26697.4		-7.18151	82562.6		-8.58738	101062		-9.08282	148320		-8.82528	70445.9		-9.08282	160943		-9.08282	192917		-7.2307	78262.4		-9.08282	98445.3		-8.8877	33359.9		-9.08282	97447.2		-8.66392	113050		-8.02845	209061		-8.82714	49455.8
-6.34676	37946.8		-7.51346	13433.2		-5.58795	37729.9		-6.99273	48946.3		-7.48736	118798		-7.23109	95781		-7.48736	125834		-7.48736	98574		-5.63994	50731.8		-7.48736	89007.7		-7.29319	54331.2		-7.48736	68616.9		-7.07037	170556		-6.43768	258281		-7.23294	97193.4
-4.75544	20378.1		-5.9183	480.599		-3.99474	17440		-5.39841	17203.6		-5.89226	37486.5		-5.63723	31830		-5.89226	41179.2		-5.89226	31952.6		-4.04953	17332.3		-5.89226	25706.2		-5.69902	19806.6		-5.89226	23832.1		-5.47715	58136.1		-4.84725	83702.4		-5.63908	37898.5
-3.16446	88804.7		-4.32348	57395.5		-2.40187	54893		-3.80444	97018.6		-4.29749	65970.5		-4.04372	34106.1		-4.29749	139391		-4.29749	135617		-2.45944	58367.9		-4.29749	45733.6		-4.1052	25352.9		-4.29749	101181		-3.88428	81129.8		-3.25716	151822		-4.04556	77949.1
-1.57382	99728.8		-2.72901	91867		-0.809343	66704.8		-2.21081	144312		-2.70307	221419		-2.45055	118565		-2.70307	312254		-2.70307	281413		-0.869697	92274.7		-2.70307	119468		-2.51172	65121.7		-2.70307	209670		-2.29175	264396		-1.6674	307041		-2.45238	155193
0.01649	41560.3		-1.13487	50299		0.782844	33096.5		-0.617518	75959.9		-1.10899	173155		-0.85772	127371		-1.10899	210233		-1.10899	161050		0.719715	60879.8		-1.10899	96862.4		-0.91858	71629.9		-1.10899	124384		-0.699552	275827		-0.0779741	307261		-0.859546	154311
1.60646	26521.9		0.458914	9228.59		2.37469	18829		0.97543	26695.2		0.48475	73341.2		0.734769	61288.2		0.48475	64739.5		0.48475	59722.2		2.30879	24007.4		0.48475	36795.1		0.674217	31201.2		0.48475	41915.3		0.892301	101919		1.51111	143413		0.73295	50339.3
3.19609	97702.9		2.05236	17875.7		3.96619	66069.4		2.56804	60557.2		2.07814	53824.1		2.32692	36823.2		2.07814	60153.5		2.07814	71197.9		3.89753	46194.9		2.07814	37348.1		2.26667	17262.2		2.07814	35267.6		2.48381	47492.6		3.09987	72044		2.3251	25645.1
4.78538	56946.3		3.64546	25491.4		5.55735	50047.6		4.1603	74402		3.6712	152509		3.91873	94718.3		3.6712	171264		3.6712	173992		5.48594	60744.4		3.6712	98692.5		3.85879	53211.8		3.6712	96087.5		4.07499	165033		4.68829	242587		3.91692	79123.5
6.37433	12830.4		5.23822	5031.64		7.14817	12188.7		5.75223	17823.6		5.2639	56629.7		5.51019	51902.4		5.2639	62546.8		5.2639	48293		7.07401	20102.3		5.2639	37925.6		5.45056	26275.6		5.2639	32767.1		5.66582	92164.1		6.27637	135206		5.50839	48992.5
7.96295	3985.86		6.83064	1328.43		8.73865	4466.67		7.34381	4730.89		6.85627	12320		7.10132	10763.5		6.85627	12811.9		6.85627	10808.9		8.66175	5758.22		6.85627	8547.43		7.04199	6144.42		6.85627	7671.05		7.25631	18870.4		7.86412	27295.7		7.09952	11453.1
9.55123	7135.5		8.42272	1780.78		10.3288	5532.47		8.93505	5665.97		8.44829	6509.62		8.69211	3968.72		8.44829	8934.4		8.44829	9162.51		10.2491	4418.47		8.44829	5409.29		8.63308	2801		8.44829	4996.41		8.84647	6595.14		9.45153	11042.5		8.69032	3574.29
11.1392	4609.71		10.0145	1929.68		11.9186	4414.12		10.526	5890.8		10.04	11205.3		10.2826	7043.93		10.04	14092.6		10.04	13443.9		11.8362	5308.32		10.04	8226.19		10.2238	4136.05		10.04	7579.8		10.4363	11719.4		11.0386	19711.7		10.2808	5569.09
12.7268	1219.72		11.6058	1198.14		13.508	2056.62		12.1165	2086.4		11.6313	5070.16		11.8727	4086.18		11.6313	7268.67		11.6313	4902.26		13.4229	2653.63		11.6313	4345.44		11.8142	2702.33		11.6313	3644.55		12.0258	8477.93		12.6254	12446.9		11.8709	3779.51
14.314	380.696		13.1969	1034.15		15.0972	1040.98		13.7067	805.749		13.2223	1257.42		13.4624	738.486		13.2223	3004.8		13.2223	1705.48		15.0093	1278.64		13.2223	1581.17		13.4043	957.559		13.2223	1519.95		13.6149	1953.59		14.2118	4103.27		13.4606	1178.56
15.901	950.753		14.7876	1297.72		16.6859	1674.19		15.2966	831.861		14.813	795.935		15.0518	408.846		14.813	2790.07		14.813	1549.07		16.5954	1195.45		14.813	1127.76		14.994	604.484		14.813	1335.18		15.2037	1103.69		15.7978	2665.98		15.0501	501.252
17.4876	539.974		16.378	1795.85		18.2744	1284.26		16.8862	965.732		16.4033	1502.29		16.6409	782.267		16.4033	3453.93		16.4033	1964.16		18.1811	1032.66		16.4033	1640.92		16.5834	749.842		16.4033	1647.77		16.7921	2054.96		17.3836	3708		16.6392	606.586
19.0738	-128.576		17.968	1672.53		19.8625	819.175		18.4754	221.363		17.9932	439.902		18.2297	286.754		17.9932	2244.43		17.9932	682.989		19.7665	569.242		17.9932	775.326		18.1724	535.373		17.9932	919.818		18.3803	1414.19		18.969	2499.56		18.2279	117.575
20.6598	-45.8486		19.5577	1776.76		21.4502	644.948		20.0642	-51.2458		19.5829	-104.913		19.8181	-377.688		19.5829	1305.35		19.5829	3.25263		21.3516	277.392		19.5829	294.973		19.7611	0.817541		19.5829	483.178		19.968	430.246		20.5541	963.326		19.8163	-59.7729
22.2453	46.1989		21.147	2002.56		23.0376	759.575		21.6527	50.905		21.1722	-151.913		21.4061	-383.054		21.1722	1646.28		21.1722	-62.766		22.9363	108.489		21.1722	287.39		21.3495	178.914		21.1722	364.5		21.5555	-9.37519		22.1388	624.598		21.4044	-138.448
23.8306	111.601		22.736	2107.91		24.6247	691.056		23.2409	109.816		22.7611	155.091		22.9939	-316.338		22.7611	1728.69		22.7611	63.9396		24.5207	66.0356		22.7611	283.771		22.9375	341.643		22.7611	492.308		23.1426	333.873		23.7232	909.409		22.9921	-132.441
25.4155	234.386		24.3247	1909.82		26.2114	702.391		24.8287	-161.513		24.3497	79.2529		24.5813	-159.537		24.3497	1463.96		24.3497	-160.828		26.1048	-332.372		24.3497	-40.931		24.5252	141.188		24.3497	532.026		24.7293	94.8263		25.3073	485.592		24.5795	-221.745
27.0001	751.581		25.913	2329.29		27.7978	681.581		26.4162	-89.0814		25.938	-86.3032		26.1683	-303.645		25.938	1189.39		25.938	-441.418		27.6885	-208.065		25.938	-96.9457		26.1125	87.6935		25.938	340.008		26.3158	-254.209		26.891	83.8308		26.1666	-126.349
28.5843	1228.21		27.501	2817.31		29.3838	1022.63		28.0034	70.1107		27.5259	64.5259		27.755	-380.656		27.5259	1007.24		27.5259	-402.296		29.2719	-396.318		27.5259	-336.639		27.6995	353.9		27.5259	150.553		27.9019	78.6668		28.4744	482.69		27.7533	139.754
30.1682	2315.29		29.0886	3008.89		30.9696	1199.52		29.5902	71.0635		29.1135	185.827		29.3414	-141.566		29.1135	1322.7		29.1135	-595.017		30.8549	-601.363		29.1135	-197.486		29.2862	283.547		29.1135	167.917		29.4876	-38.9632		30.0575	284.646		29.3397	-180.426
31.7518	3928.84		30.6759	3532.03		32.5549	1417.28		31.1767	91.7771		30.7007	-76.3271		30.9274	-172.369		30.7007	876.965		30.7007	-423.208		32.4377	-507.395		30.7007	-368.043		30.8725	93.3753		30.7007	-128.677		31.073	-195.765		31.6402	-40.9		30.9257	-158.881
33.335	7224.88		32.2628	4626.73		34.14	1812.89		32.7628	452.252		32.2876	105.127		32.5131	-427.061		32.2876	826.173		32.2876	-462.551		34.0201	-616.582		32.2876	-477.934		32.4585	264.126		32.2876	78.9674		32.6581	-226.604		33.2226	15.3981		32.5114	-286.603
34.9179	13856.4		33.8494	7122.99		35.7246	2628.35		34.3486	830.488		33.8742	219.245		34.0984	-165.637		33.8742	946.457		33.8742	-522.775		35.6021	-537.067		33.8742	-323.84		34.0441	103.539		33.8742	135.024		34.2428	124.492		34.8047	36.8373		34.0967	48.4191
36.5005	22802.5		35.4357	11552.8		37.309	3057.67		35.9341	897.485		35.4604	154.073		35.6835	-192.09		35.4604	891.929		35.4604	-351.645		37.1838	-772.975		35.4604	-325.482		35.6294	348.357		35.4604	190.649		35.8272	-73.6371		36.3864	273.676		35.6818	-47.8078
38.0827	25633.1		37.0216	18877.2		38.893	4440.84		37.5192	1194.24		37.0463	152.654		37.2681	-93.4179		37.0463	746.686		37.0463	-419.957		38.7652	-786.414		37.0463	-288.621		37.2144	140.32		37.0463	-32.0136		37.4113	46.7394		37.9678	365.142		37.2664	-17.2746
39.6646	18597.2		38.6072	22716.1		40.4767	6980.87		39.104	1811.76		38.6318	255.026		38.8525	-72.6138		38.6318	873.814		38.6318	-489.533		40.3463	-789.481		38.6318	-368.046		38.799	-0.818936		38.6318	123.165		38.995	26.261		39.5489	218.433		38.8508	-14.9725
41.2461	10715.9		40.1925	18433.6		42.06	13266.8		40.6884	2686.05		40.217	361.221		40.4365	-29.673		40.217	1028.39		40.217	-456.216		41.927	-592.257		40.217	-290.573		40.3832	142.861		40.217	14.3045		40.5784	-61.5097		41.1296	-11.2724		40.4348	36.1071
42.8273	6268.2		41.7774	11548.7		43.643	31806.5		42.2725	4697.09		41.8018	575.27		42.0201	448.409		41.8018	1320.48		41.8018	-44.8671		43.5074	-314.818		41.8018	-341.038		41.9672	95.4228		41.8018	82.5169		42.1614	412.925		42.71	582.182		42.0184	285.973
44.4082	3428.06		43.3619	6719.3		45.2256	48600.1		43.8563	9944.89		43.3864	812.201		43.6034	396.638		43.3864	897.142		43.3864	47.6374		45.0875	304.772		43.3864	-91.2968		43.5508	233.934		43.3864	92.9059		43.7441	119.008		44.2901	186.938		43.6017	52.6337
45.9888	2372.51		44.9462	3713.48		46.808	35284.5		45.4397	25317.5		44.9705	1270.04		45.1864	953.019		44.9705	1148.43		44.9705	23.4078		46.6672	87.4528		44.9705	775.781		45.134	394.462		44.9705	258.569		45.3265	11.1344		45.8699	301.123		45.1847	273.098
47.569	2238.57		46.5301	2805.23		48.3899	16440.8		47.0228	31929.8		46.5544	2449.8		46.7691	2042.56		46.5544	1740.41		46.5544	-158.457		48.2466	-89.8269		46.5544	632.31		46.717	641.073		46.5544	160.599		46.9085	333.658		47.4493	355.851		46.7674	216.375
49.1488	3609.25		48.1136	2820.53		49.9716	7521.01		48.6055	18374.9		48.1379	5919.52		48.3514	5887.25		48.1379	2926.1		48.1379	-30.8683		49.8256	-8.11411		48.1379	190.395		48.2995	1145.84		48.1379	178.083		48.4902	265.899		49.0283	640.227		48.3497	277.472
50.7284	7673.56		49.6968	3576.39		51.5529	4708.02		50.188	7896.74		49.721	14446.2		49.9333	12235.1		49.721	7011.56		49.721	213.255		51.4044	525.549		49.721	-121.871		49.8818	756.816		49.721	182.105		50.0715	531.143		50.6071	522.345		49.9316	140.399
52.3076	6819.5		51.2797	7152.82		53.1338	3810.9		51.77	3950.36		51.3038	13876.9		51.515	12780.2		51.3038	10455.8		51.3038	745.986		52.9828	1668.12		51.3038	35.5992		51.4637	518.08		51.3038	200.745		51.6526	609.653		52.1855	659.293		51.5133	133.164
53.8865	3729.09		52.8622	6528.81		54.7144	4900.63		53.3517	2616.74		52.8863	6479.55		53.0962	6043.37		52.8863	6971.91		52.8863	2469.39		54.5608	4599.58		52.8863	137.882		53.0452	500.695		52.8863	165.078		53.2332	405.666		53.7636	651.149		53.0946	380.776
55.465	2389.35		54.4444	2983.36		56.2947	10009.2		54.9331	2602.89		54.4684	2656.24		54.6772	2253.76		54.4684	3112.87		54.4684	5066.53		56.1386	10391.9		54.4684	539.047		54.6264	634.727		54.4684	182.181		54.8136	291.398		55.3413	489.987		54.6755	367.243
57.0432	3047.27		56.0262	1706.48		57.8747	16490.7		56.5142	4138.79		56.0502	1563.97		56.2578	948.344		56.0502	1812.73		56.0502	5420.46		57.716	10376		56.0502	1493.16		56.2073	864.243		56.0502	108.122		56.3936	252.047		56.9187	424.876		56.2561	140.574
58.6211	7041.87		57.6077	2083.16		59.4543	9373.95		58.0949	10267.5		57.6317	2119.75		57.8381	961.116		57.6317	1754.5		57.6317	3341.23		59.293	5200.91		57.6317	4402.28		57.7879	1138.31		57.6317	320.973		57.9733	426.793		58.4958	773.876		57.8364	577.777
60.1986	15231.2		59.1889	3369.4		61.0335	3887.1		59.6753	7832.9		59.2128	5870.59		59.418	2902.08		59.2128	1888.23		59.2128	1681.9		60.8698	2320.59		59.2128	5934.46		59.3681	1517.99		59.2128	287.799		59.5526	663.805		60.0725	786.048		59.4164	571.861
61.7758	14940.1		60.7697	9012.2		62.6124	2657.11		61.2553	3377.1		60.7935	5226.5		60.9976	5937.25		60.7935	5051.92		60.7935	1273.49		62.4462	1464.02		60.7935	3873.75		60.9479	2821.35		60.7935	316.627		61.1316	403.233		61.649	687.444		60.996	373.835
63.3526	6851.84		62.3502	12496.6		64.191	2465.98		62.835	1501.06		62.374	1717.5		62.5769	2993.63		62.374	4094.61		62.374	2939.06		64.0222	2215.18		62.374	1961.19		62.5275	4717.46		62.374	481.449		62.7102	478.222		63.225	462.117		62.5752	390.708
64.9292	2840.25		63.9304	6726.51		65.7693	3952.7		64.4144	1232.79		63.9541	486.595		64.1558	522.217		63.9541	1672.31		63.9541	4055.63		65.598	6802.05		63.9541	2145.84		64.1067	5323.38		63.9541	756.253		64.2886	928.9		64.8008	854.112		64.1542	402.486
66.5054	1131.39		65.5102	2316		67.3472	9356.28		65.9934	1029.28		65.5338	-122.202		65.7344	-301.98		65.5338	462.05		65.5338	1347.25		67.1734	6614.61		65.5338	4087.72		65.6855	3978.18		65.5338	1113.03		65.8665	990.39		66.3762	994.475		65.7327	517.18
68.0812	758.266		67.0896	795.067		68.9248	19758.7		67.5721	1458.53		67.1132	-72.8808		67.3126	-433.957		67.1132	385.836		67.1132	280.952		68.7485	2383.85		67.1132	5264.88		67.264	4717.93		67.1132	1304.76		67.4442	2198.8		67.9513	1129.25		67.311	763.798
69.6568	1080.89		68.6688	-196.305		70.502	15222		69.1504	3364.55		68.6923	-216.432		68.8906	-586.707		68.6923	378.69		68.6923	-104.244		70.3232	212.764		68.6923	2167.35		68.8422	5811.68		68.6923	1150.43		69.0215	3267.25		69.5261	1404.47		68.8889	981.348
71.2319	2652.26		70.2476	217.889		72.0789	6681.17		70.7285	8078.33		70.2711	28.1553		70.4681	-495.227		70.2711	372.63		70.2711	-135.304		71.8976	-197.672		70.2711	322.157		70.42	3673.5		70.2711	1334.03		70.5985	4278.82		71.1005	2068.17		70.4665	1766.84
72.8068	3307.4		71.826	1153.65		73.6555	2954.17		72.3061	7018.88		71.8495	181.889		72.0454	-415.512		71.8495	219.669		71.8495	-10.2027		73.4717	147.534		71.8495	50.3359		71.9975	1612.47		71.8495	963.54		72.1751	4046.6		72.6746	2286.4		72.0437	2221.28
74.3813	1731.3		73.4041	2121.97		75.2317	2947.04		73.8835	3295.19		73.4275	1377.78		73.6223	347.444		73.4275	333.823		73.4275	82.0846		75.0455	167.372		73.4275	93.9129		73.5747	1176.63		73.4275	690.942		73.7514	4616.69		74.2483	2198.18		73.6206	2223.68
75.9555	1242.99		74.9819	907.865		76.8076	5292.76		75.4605	1596.27		75.0052	1136.83		75.1988	931.646		75.0052	706.106		75.0052	-85.4188		76.6189	28.8326		75.0052	196.914		75.1515	1217.06		75.0052	378.22		75.3274	3554.16		75.8218	2014.55		75.1972	1746.04
77.5294	1078.47		76.5594	304.323		78.3831	3597.34		77.0371	2912.12		76.5826	542.062		76.7751	569.097		76.5826	797.532		76.5826	-83.6908		78.192	627.906		76.5826	704.363		76.728	1284.82		76.5826	160.355		76.903	1938.09		77.3949	1558.54		76.7734	1406.38
79.1029	1157.75		78.1365	-295.652		79.9583	1644.78		78.6135	2102.72		78.1597	955.471		78.351	140.804		78.1597	578.113		78.1597	501.289		79.7647	1467.58		78.1597	136.283		78.3041	1336.98		78.1597	196.328		78.4783	939.542		78.9676	1161.17		78.3493	873.699
80.6761	1252.83		79.7132	-259.06		81.5332	901.074		80.1895	632.099		79.7364	313.069		79.9265	-138.229		79.7364	344.861		79.7364	373.54		81.3371	2041.86		79.7364	-55.3045		79.88	972.591		79.7364	152.119		80.0533	718.587		80.5401	811.472		79.9249	568.012
82.2489	1314.74		81.2896	-7.90138		83.1077	653.227		81.7651	138.239		81.3127	-253.136		81.5017	-473.998		81.3127	329.789		81.3127	-106.919		82.9092	1080.73		81.3127	843.62		81.4554	816.727		81.3127	267.71		81.6279	262.287		82.1122	806.473		81.5001	334.325
83.8215	1392.46		82.8657	-155.175		84.6819	410.237		83.3404	-47.8553		82.8888	-207.136		83.0766	-481.497		82.8888	147.907		82.8888	-389.071		84.481	-90.8194		82.8888	982.077		83.0306	1579.45		82.8888	269.08		83.2022	302.699		83.684	778.199		83.075	252.646
85.3936	1681.02		84.4415	72.1197		86.2558	551.105		84.9154	-43.1837		84.4645	-308.924		84.6512	-581.721		84.4645	6.22718		84.4645	-309.9		86.0524	-496.789		84.4645	-91.9179		84.6054	2353.82		84.4645	469.208		84.7762	400.878		85.2554	933.673		84.6495	275.983
86.9655	1823.43		86.0169	36.9823		87.8293	452.831		86.49	-107.746		86.0398	-429.492		86.2254	-642.666		86.0398	78.7593		86.0398	-323.389		87.6235	-686.184		86.0398	-441.346		86.1798	1534.9		86.0398	984.073		86.3498	846.876		86.8265	656.918		86.2237	395.346
88.537	1867.68		87.5919	601.413		89.4025	356.414		88.0643	-201.542		87.6148	-410.834		87.7993	-549.327		87.6148	-32.4863		87.6148	-365.524		89.1943	-649.011		87.6148	-622.192		87.7539	638.756		87.6148	561.653		87.9231	2129.74		88.3973	1118.96		87.7976	498.742
90.1082	1977.79		89.1667	324.413		90.9753	227.856		89.6383	-169.572		89.1895	-407.943		89.3728	-541.699		89.1895	47.5003		89.1895	-213.291		90.7648	-552.273		89.1895	-767.441		89.3277	419.449		89.1895	337.928		89.496	2305.52		89.9678	1667.81		89.3712	938.18
91.6791	2088.77		90.7411	523.981		92.5479	325.156		91.2119	-115.835		90.7639	-253.812		90.946	-606.777		90.7639	-40.2716		90.7639	-302.676		92.3349	-621.974		90.7639	-880.079		90.9012	381.041		90.7639	64.8749		91.0686	830.263		91.5379	1039.5		90.9444	572.668
93.2496	2292.63		92.3151	475.119		94.12	60.3144		92.7852	-91.3315		92.3379	-432.434		92.5189	-524.556		92.3379	98.2074		92.3379	-329.667		93.9047	-762.118		92.3379	-686.091		92.4743	260.594		92.3379	80.4717		92.6409	116.002		93.1077	732.045		92.5172	216.215
94.8198	2282.37		93.8889	805.826		95.6919	209.331		94.3582	-102.061		93.9115	-409.802		94.0914	-452.032		93.9115	83.9462		93.9115	-240.25		95.4741	-744.709		93.9115	-849.465		94.0471	248.17		93.9115	197.696		94.2128	-25.2191		94.6772	561.465		94.0898	174.828
96.3897	2444.01		95.4622	473.103		97.2634	73.2059		95.9308	-120.024		95.4848	-507.91		95.6636	-524.2		95.4848	18.9535		95.4848	-490.415		97.0432	-847.748		95.4848	-802.189		95.6195	55.8312		95.4848	-133.475		95.7845	-166.364		96.2463	269.779		95.662	72.517
97.9592	3012.54		97.0353	832.95		98.8345	310.939		97.5031	67.7805		97.0578	-431.752		97.2355	-389.054		97.0578	359.238		97.0578	-357.15		98.612	-688.24		97.0578	-802.251		97.1916	399.365		97.0578	101.936		97.3557	-119.396		97.8151	390.004		97.2338	356.289
99.5284	3301.99		98.608	1233.37		100.405	708.532		99.0751	224.352		98.6305	-173.321		98.807	-111.591		98.6305	212.807		98.6305	-294.445		100.18	-627.185		98.6305	-935.641		98.7634	289.774		98.6305	52.9064		98.9267	-222.282		99.3836	496.159		98.8053	237.153
101.097	3190.36		100.18	1223.36		101.976	1635.98		100.647	1005.69		100.203	130.389		100.378	-31.8052		100.203	254.67		100.203	-220.289		101.749	-462.587		100.203	-782.347		100.335	475.245		100.203	355.412		100.497	178.01		100.952	442.26		100.377	303.117
102.666	2767.65		101.752	1100.91		103.546	1366.29		102.218	1549.8		101.775	973.383		101.949	1138.31		101.775	1003.83		101.775	68.3281		103.316	12.5538		101.775	-524.359		101.906	731.737		101.775	50.4305		102.068	160.512		102.52	669.323		101.947	458.19
104.234	2809.88		103.324	868.043		105.116	900.46		103.789	939.672		103.346	1083.67		103.52	1246.75		103.346	1352.31		103.346	-1.58471		104.884	-454.765		103.346	-765.669		103.477	688.207		103.346	239.937		103.637	292.252		104.087	538.366		103.518	621.379
105.802	2437.06		104.895	703.745		106.685	538.488		105.36	436.314		104.918	623.252		105.09	607.536		104.918	807.093		104.918	-25.0183		106.451	-397.545		104.918	-772.266		105.047	151.615		104.918	166.91		105.207	-62.7422		105.654	471.403		105.088	397.694
107.369	2402.18		106.466	623.017		108.254	384.374		106.93	238.724		106.489	37.1384		106.66	144.66		106.489	616.205		106.489	-41.9637		108.018	-538.787		106.489	-737.143		106.617	348.918		106.489	78.3231		106.776	-352.443		107.221	141.45		106.658	137.141
108.937	2528.27		108.037	771.862		109.823	166.12		108.5	199.903		108.059	-100.667		108.229	-127.869		108.059	510.647		108.059	-113.413		109.584	-705.493		108.059	-856.29		108.187	585.074		108.059	125.154		108.345	-282.826		108.787	673.522		108.227	37.7298
110.503	2570.33		109.608	751.279		111.392	221.725		110.069	-34.1507		109.63	38.8427		109.798	-200.047		109.63	427.426		109.63	-168.357		111.15	-584.662		109.63	-1177.7		109.756	379.041		109.63	44.3782		109.914	-635.867		110.354	316.633		109.797	14.4684
112.07	2434.36		111.178	825.268		112.96	173.189		111.639	114.564		111.2	13.6726		111.367	-307.869		111.2	553.55		111.2	-202.789		112.716	-350.295		111.2	-863.365		111.325	73.7765		111.2	140.972		111.482	-412.541		111.919	518.798		111.365	-322.635
113.636	2209.38		112.747	489.83		114.528	212.513		113.208	82.048		112.769	106.828		112.936	-270.33		112.769	550.025		112.769	-47.7007		114.282	-262.394		112.769	-906.278		112.894	55.2379		112.769	67.9103		113.05	-571.828		113.485	550.03		112.934	-125.572
115.202	2177.39		114.317	581.964		116.095	9.69596		114.776	185.3		114.338	36.316		114.504	-169.426		114.338	434.858		114.338	-136.085		115.847	-240.958		114.338	-526.433		114.463	515.383		114.338	-33.8304		114.618	-331.706		115.05	474.343		114.502	-157.335
116.768	2249.4		115.886	544.673		117.662	85.7387		116.344	14.3215		115.907	77.1407		116.072	-233.152		115.907	375.055		115.907	-280.935		117.412	-464.987		115.907	-847.821		116.031	319.168		115.907	227.725		116.185	-263.154		116.615	410.751		116.07	-143.916
118.333	2300.43		117.454	587.954		119.229	18.6411		117.912	161.112		117.476	44.3081		117.639	-218.503		117.476	383.622		117.476	-164.244		118.976	-661.482		117.476	-968.437		117.598	389.55		117.476	388.553		117.752	-488.153		118.18	301.265		117.638	-155.306
119.898	2198.47		119.023	616.81		120.796	27.4032		119.48	205.671		119.044	63.8237		119.206	32.5261		119.044	421.566		119.044	-174.005		120.541	-579.443		119.044	-890.274		119.166	221.487		119.044	105.632		119.318	-546.684		119.744	307.9		119.205	-123.497
121.462	2292.53		120.591	795.239		122.362	-28.9747		121.047	329		120.612	75.693		120.773	-113.061		120.612	518.893		120.612	46.7885		122.104	-642.868		120.612	-861.327		120.733	343.935		120.612	198.968		120.885	-365.729		121.308	473.667		120.772	-143.48
123.026	2079.64		122.158	769.243		123.928	115.507		122.614	1.09802		122.18	10.9213		122.34	-144.258		122.18	589.609		122.18	-176.858		123.668	-688.759		122.18	-1107.59		122.3	249.85		122.18	80.5751		122.451	-264.271		122.871	415.579		122.338	-229.249
124.59	2236.78		123.726	756.821		125.493	58.8493		124.181	168.966		123.747	67.5139		123.906	-97.0623		123.747	455.72		123.747	-72.9374		125.231	-495.114		123.747	-1025.06		123.866	211.189		123.747	-73.5306		124.016	-458.294		124.434	421.648		123.904	-40.7943
126.154	2216.98		125.293	955.974		127.058	20.0514		125.747	209.603		125.314	21.4763		125.472	-43.4678		125.314	359.232		125.314	-265.445		126.794	-506.933		125.314	-1125.72		125.432	110.907		125.314	121.154		125.582	-522.781		125.997	316.886		125.47	-171.108
127.717	2596.23		126.859	1436.7		128.623	137.114		127.313	389.011		126.881	72.8135		127.037	-138.47		126.881	502.151		126.881	-141.374		128.356	-367.215		126.881	-1085.59		126.998	138.961		126.881	171.341		127.146	-309.718		127.56	466.305		127.036	-159.182
129.28	2539.55		128.425	914.006		130.187	161.036		128.878	286.188		128.447	-3.469		128.602	40.9353		128.447	528.482		128.447	-207.72		129.919	-407.96		128.447	-1315.63		128.563	126.306		128.447	118.857		128.711	-461.089		129.122	396.915		128.601	-260.009
130.843	2716.95		129.991	1399.89		131.752	38.8194		130.444	338.136		130.013	171.634		130.167	20.7533		130.013	531.231		130.013	-246.477		131.481	-535.167		130.013	-1204.87		130.128	183.897		130.013	251.717		130.275	-388.88		130.684	256.728		130.166	-228.579
132.405	2678.43		131.557	1554.34		133.315	106.463		132.009	370.854		131.578	121.127		131.732	20.9884		131.578	474.404		131.578	23.3602		133.042	-380.834		131.578	-1118.28		131.693	255.689		131.578	179.935		131.839	-389.078		132.245	516.756		131.73	-185.886
133.967	2339		133.122	1326.37		134.879	471.967		133.573	321.342		133.144	262.016		133.296	100.645		133.144	561.006		133.144	-84.2034		134.603	-458.961		133.144	-1166.87		133.257	292.639		133.144	117.527		133.403	-258.669		133.807	461.01		133.294	-84.9202
135.528	2061.67		134.687	1368.98		136.442	431.332		135.137	335.602		134.709	422.306		134.86	75.7289		134.709	498.043		134.709	-195.163		136.164	-368.547		134.709	-1076.63		134.821	514.729		134.709	118.505		134.966	-565.642		135.368	263.499		134.858	77.3253
137.09	1637.45		136.252	1114.17		138.005	1008.56		136.701	466.631		136.273	317.002		136.423	155.244		136.273	631.52		136.273	-34.5136		137.725	-199.591		136.273	-1052.56		136.385	468.993		136.273	196.885		136.529	-393.983		136.928	244.235		136.422	142.859
138.65	1817.34		137.816	704.927		139.567	1343.64		138.265	365.432		137.837	267.109		137.986	122.194		137.837	543.442		137.837	-12.2505		139.285	-269.092		137.837	-1099.65		137.948	376.471		137.837	206.681		138.092	-441.681		138.488	336.228		137.985	-117.311
140.211	1709.36		139.38	567.266		141.129	2153.59		139.828	549.004		139.401	298.632		139.549	260.585		139.401	774.815		139.401	-106.369		140.845	-308.047		139.401	-1075.91		139.511	482.201		139.401	183.906		139.654	-477.725		140.048	283.489		139.548	-49.1769
141.771	1825.5		140.944	598.182		142.691	2566.4		141.391	573.347		140.965	272.576		141.112	112.421		140.965	675.644		140.965	-114.865		142.405	-200.457		140.965	-1072.31		141.074	274.22		140.965	122.576		141.216	-384.104		141.608	396.028		141.11	11.2696
143.331	1783.79		142.507	423.676		144.253	2283.07		142.954	923.462		142.528	182.946		142.674	188.707		142.528	685.935		142.528	-134.734		143.964	-260.319		142.528	-1039.87		142.637	136.566		142.528	233.703		142.777	-520.807		143.167	206.855		142.672	-131.964
144.891	1791.22		144.07	45.7485		145.814	1851.6		144.516	1469.35		144.091	372.746		144.236	136.447		144.091	669.691		144.091	51.0281		145.523	-157.632		144.091	-947.58		144.199	85.9933		144.091	161.303		144.339	-502.824		144.726	264.98		144.234	-50.8685
146.45	1914.81		145.633	214.399		147.374	1240.99		146.078	1624.01		145.654	328.983		145.797	2.64584		145.654	697.918		145.654	-54.5739		147.081	-315.395		145.654	-1180.43		145.76	190.84		145.654	73.3881		145.9	-816.145		146.285	205.413		145.796	-199.437
148.009	1889.56		147.195	247.628		148.935	772.244		147.639	1523.43		147.216	327.661		147.358	-2.69153		147.216	733.622		147.216	-9.53642		148.64	-212.605		147.216	-909.43		147.322	88.0302		147.216	131.973		147.46	-251.761		147.843	613.163		147.357	124.339
149.568	2098.49		148.757	301.436		150.495	962.359		149.201	1355.64		148.778	594.784		148.919	477.439		148.778	716.808		148.778	50.1447		150.198	-72.2626		148.778	-1038.57		148.883	5.59403		148.778	61.0718		149.021	-211.663		149.401	379.24		148.918	-35.533
151.126	1851.59		150.319	-55.1765		152.055	447.335		150.762	1003.61		150.339	517.357		150.48	363.043		150.339	690.479		150.339	-35.5267		151.755	-211.365		150.339	-1189.84		150.443	-3.43761		150.339	5.69782		150.581	-722.841		150.959	269.655		150.478	-143.045
152.684	2038.87		151.88	-47.21		153.614	458.173		152.322	849.355		151.901	535.387		152.04	268.124		151.901	739.642		151.901	142.453		153.313	-91.9099		151.901	-1044.24		152.004	41.9652		151.901	25.8649		152.14	-699.287		152.516	328.415		152.038	-86.1878
154.241	2039.36		153.441	186.336		155.173	620.872		153.882	778.873		153.461	570.876		153.6	346.687		153.461	855.3		153.461	76.0883		154.869	-89.8964		153.461	-1134.78		153.564	303.832		153.461	165.587		153.699	-743.993		154.073	503.531		153.598	-79.9548
155.799	2263.04		155.002	13.4622		156.732	512.434		155.442	804.163		155.022	398.83		155.159	318.737		155.022	683.46		155.022	143.382		156.426	51.6773		155.022	-1122.44		155.124	102.191		155.022	136.877		155.258	-666.951		155.63	409.012		155.158	25.6623
157.356	2226.94		156.562	223.169		158.291	402.857		157.002	806.226		156.582	651.255		156.718	494.277		156.582	671.125		156.582	-3.66177		157.982	10.8133		156.582	-1047.23		156.683	42.0703		156.582	32.7488		156.817	-653.153		157.186	211.867		156.717	92.6715
158.912	2459.05		158.122	127.455		159.849	715.142		158.561	938.062		158.142	681.154		158.277	433.314		158.142	799.3		158.142	-32.0397		159.538	198.513		158.142	-1071.14		158.242	110.498		158.142	164.216		158.375	-788.592		158.742	182.105		158.276	-52.9192
160.469	3128.39		159.681	171.323		161.406	764.29		160.12	1005.67		159.702	561.532		159.836	340.851		159.702	843.991		159.702	105.252		161.094	137.779		159.702	-1006.17		159.801	188.501		159.702	88.2928		159.933	-511.259		160.298	433.735		159.834	-9.10201
162.025	3240.97		161.241	351.771		162.964	766.299		161.679	944.053		161.261	551.394		161.394	525.892		161.261	826.201		161.261	-17.7841		162.649	14.613		161.261	-1003.68		161.359	129.105		161.261	-36.0082		161.491	-770.149		161.853	438.766		161.392	-133.869
163.58	3511.78		162.8	411.801		164.521	1081.17		163.237	805.208		162.82	650.746		162.952	540.443		162.82	792.936		162.82	214.856		164.204	22.0165		162.82	-1002.58		162.917	306.336		162.82	146.327		163.048	-617.254		163.408	213.206		162.95	-68.2121
165.136	3539.85		164.358	576.412		166.078	1011.9		164.795	908.137		164.378	529.591		164.509	491.508		164.378	672.199		164.378	114.176		165.759	108.992		164.378	-1000.96		164.475	296.219		164.378	107.311		164.605	-947.568		164.963	206.066		164.508	-144.124
166.691	3829.17		165.917	807.605		167.634	1197.5		166.352	899.839		165.937	556.934		166.067	465.092		165.937	850.997		165.937	213.178		167.313	263.541		165.937	-998.446		166.032	215.779		165.937	49.9575		166.162	-664.084		166.517	430.353		166.065	-19.5957
168.245	3754.76		167.475	1429.38		169.19	1412.96		167.91	1123.31		167.495	899.78		167.623	541.199		167.495	883.332		167.495	222.866		168.868	204.666		167.495	-889.042		167.589	393.04		167.495	111.28		167.718	-854.796		168.071	484.075		167.622	11.3797
169.8	3747.62		169.032	1708.74		170.746	1618.28		169.467	1316.56		169.052	718.134		169.18	521.833		169.052	898.21		169.052	119.244		170.421	313.369		169.052	-839.744		169.146	279.025		169.052	108.292		169.274	-635.698		169.625	724.242		169.178	170.81
171.354	3988.76		170.589	1223.68		172.302	1611.47		171.023	1134.59		170.609	788.999		170.736	428		170.609	851.636		170.609	-1.68735		171.975	185.651		170.609	-804.551		170.702	165.757		170.609	125.007		170.83	-598.784		171.178	227.863		170.734	10.704
172.907	4199.19		172.146	1347.2		173.857	1936.51		172.579	1390.39		172.166	907.382		172.292	546.703		172.166	1005.61		172.166	121.077		173.528	274.516		172.166	-629.46		172.258	290.258		172.166	-8.5631		172.385	-635.049		172.731	283.944		172.29	-9.93144
174.461	4425.91		173.703	1576.3		175.412	2371.42		174.135	1539.96		173.723	948.287		173.847	764.947		173.723	880.146		173.723	283.539		175.08	345.966		173.723	-879.47		173.814	236.551		173.723	244.596		173.94	-586.486		174.284	368.496		173.846	243.912
176.014	4586.94		175.259	1787.99		176.966	2682.2		175.691	1636.3		175.279	939.717		175.403	662.737		175.279	875.239		175.279	238.702		176.633	155.001		175.279	-819.578		175.369	371.656		175.279	53.4976		175.495	-324.092		175.836	363.525		175.401	209.242
177.566	4668.28		176.815	1767.27		178.52	3035.83		177.246	1685.42		176.835	1011.68		176.958	678.077		176.835	961.898		176.835	289.569		178.185	269.625		176.835	-876.784		176.925	358.596		176.835	135.154		177.049	-447.859		177.389	435.041		176.956	120.066
179.119	4764.94		178.371	1613.12		180.074	3798.33		178.801	1791.32		178.391	878.175		178.512	734.972		178.391	945.126		178.391	329.142		179.737	388.84		178.391	-940.084		178.479	365.391		178.391	72.5797		178.603	-209.785		178.94	490.052		178.51	116.393
180.671	4863.93		179.926	1948.56		181.627	4540.69		180.356	2162.99		179.946	1125.21		180.066	786.426		179.946	1010.93		179.946	356.425		181.288	488.649		179.946	-922.477		180.034	152.062		179.946	-128.213		180.157	-489.862		180.492	528.565		180.064	160.229
182.222	4889.25		181.481	1765.59		183.181	5085.92		181.91	2404.44		181.501	1230.79		181.62	1053.44		181.501	1064.31		181.501	516.42		182.839	393.052		181.501	-927.963		181.588	13.6286		181.501	135.788		181.71	-486.088		182.043	433.589		181.618	134.583
183.774	5266.92		183.036	1944.2		184.733	5654.01		183.464	2607.66		183.055	1392.92		183.174	929.03		183.055	1069.27		183.055	440.13		184.39	634.053		183.055	-756.538		183.141	178.112		183.055	100.597		183.263	-505.456		183.594	361.132		183.172	33.4631
185.325	5490.93		184.59	2065.39		186.286	6409.96		185.018	2757.65		184.609	1343.61		184.727	1092.19		184.609	1316.82		184.609	458.558		185.94	521.654		184.609	-711.201		184.695	-106.478		184.609	87.2275		184.816	-429.963		185.144	314.202		184.725	191.876
186.875	5896.31		186.144	1993.17		187.838	6555.78		186.571	3217.42		186.163	1421.85		186.28	1232.92		186.163	1024.96		186.163	509.706		187.49	585.857		186.163	-777.952		186.248	439.829		186.163	78.6915		186.368	-482.605		186.694	349.807		186.278	39.8301
188.426	6074.04		187.698	2375.54		189.39	6980.45		188.124	3157.97		187.717	1616.65		187.832	1188.24		187.717	1326.69		187.717	499.577		189.04	482.665		187.717	-680.787		187.801	287.989		187.717	103.002		187.92	-265.376		188.244	0.954238		187.83	109.333
189.976	6373.16		189.251	2704.49		190.941	7255		189.676	3770.29		189.27	1628.02		189.385	1220.15		189.27	1264.03		189.27	642.173		190.59	486.08		189.27	-830.707		189.353	159.96		189.27	164.173		189.472	-597.274		189.794	350.652		189.383	0.392236
191.526	6749.65		190.804	3221.03		192.492	7718.4		191.229	4251.39		190.823	1880.96		190.936	1307.64		190.823	1396.96		190.823	703.498		192.139	751.104		190.823	-740.709		190.905	26.7009		190.823	106.217		191.023	-281.293		191.343	520.909		190.935	157.016
193.075	7312.53		192.357	3553.15		194.043	8221.68		192.781	4809.26		192.376	1868.48		192.488	1441.73		192.376	1186.51		192.376	732.553		193.688	889.739		192.376	-592.792		192.457	2.17063		192.376	23.1459		192.574	-637.431		192.892	177.731		192.486	235.211
194.624	8054.8		193.909	3802.86		195.594	8855.81		194.332	5368.91		193.928	2038.58		194.039	1665.42		193.928	1235.67		193.928	820.341		195.236	882.989		193.928	-489.954		194.008	195.329		193.928	34.9741		194.125	-310.682		194.44	358.128		194.037	240.986
196.173	8163.48		195.461	4115.15		197.144	9667.81		195.884	6512.34		195.48	2352.27		195.59	1671.71		195.48	1258.44		195.48	789.864		196.784	1180.85		195.48	-469.195		195.559	128.138		195.48	14.7139		195.675	-245.045		195.988	446.106		195.588	123.349
197.721	8001.57		197.013	4498.04		198.694	10567.7		197.435	7276.54		197.031	2535.54		197.141	1846.61		197.031	1606.83		197.031	768.126		198.332	1207.34		197.031	-472.512		197.11	210.56		197.031	76.3784		197.225	-466.514		197.536	377.674		197.139	89.3062
199.269	7583.08		198.564	4646.51		200.243	12027.4		198.985	8079.52		198.583	3026.41		198.691	2028.12		198.583	1601.85		198.583	865.127		199.88	1165.45		198.583	-472.906		198.66	-81.4401		198.583	216.98		198.775	-487.087		199.084	305.838		198.689	130.866
200.817	7693.01		200.115	4909.57		201.792	13166		200.535	9106.28		200.134	3453.87		200.241	2479.25		200.134	2151.5		200.134	979.872		201.427	1200.17		200.134	-250.373		200.211	271.103		200.134	215.527		200.324	-281.759		200.631	256.607		200.239	207.037
202.365	7355.38		201.665	4841.21		203.341	14214.4		202.085	10337.8		201.684	4127.94		201.79	2889.01		201.684	2106.78		201.684	914.361		202.974	1488.53		201.684	-540.914		201.76	330.158		201.684	72.0218		201.873	-390.529		202.178	261.988		201.788	119.825
203.912	7071.19		203.216	4865.45		204.89	15574.8		203.635	11495.1		203.234	4958.62		203.34	3458.39		203.234	2323.69		203.234	1149.6		204.52	1413.52		203.234	-318.527		203.31	426.697		203.234	107.467		203.422	-579.392		203.724	405.988		203.338	268.239
205.459	6515.45		204.766	4064.27		206.438	15740		205.184	13158.2		204.784	5681.9		204.889	4290.39		204.784	2714.25		204.784	1083.58		206.067	1564.13		204.784	-190.211		204.859	490.693		204.784	171.866		204.97	-281.346		205.271	522.615		204.887	221.287
207.005	6421.17		206.315	3996.68		207.986	15564		206.733	13950.1		206.334	6711.8		206.437	5470.04		206.334	3145.45		206.334	1174.32		207.612	1709.38		206.334	-69.9649		206.408	444.122		206.334	233.221		206.518	-340.387		206.816	412.877		206.435	342.975
208.551	6211.34		207.865	3654.68		209.533	15444.9		208.282	14799.7		207.883	7632.33		207.985	6611.32		207.883	4192.3		207.883	1491.81		209.158	2519.26		207.883	-135.787		207.956	618.966		207.883	195.534		208.066	-268.512		208.362	557.78		207.983	378.312
210.097	5726.99		209.414	3334.27		211.081	14477.7		209.83	14472.1		209.432	8604.47		209.533	7695.25		209.432	4974.8		209.432	1778.06		210.703	2574.79		209.432	-219.677		209.504	403.209		209.432	208.809		209.613	-470.72		209.907	475.333		209.531	141.305
211.642	5899.12		210.962	3261.45		212.627	14251.3		211.378	14163.3		210.981	9096.25		211.081	9014.82		210.981	6109.96		210.981	2358.07		212.248	3645.95		210.981	214.367		211.052	627.839		210.981	174.048		211.161	70.9946		211.452	709.542		211.079	286.961
213.188	5388.74		212.511	2912.21		214.174	13117.9		212.926	12441.3		212.529	9597.66		212.628	9431.05		212.529	7040.79		212.529	2903.84		213.793	4921.76		212.529	576.345		212.599	696.849		212.529	317.254		212.707	-4.36723		212.997	597.415		212.626	319.289
214.732	4960.85		214.059	2866.57		215.72	12076.2		214.473	11208.1		214.077	9746.71		214.175	9253.93		214.077	7726.27		214.077	4120.37		215.337	6651.22		214.077	701.259		214.146	831.238		214.077	236.428		214.254	-292.802		214.541	552.959		214.173	362.296
216.277	4909.46		215.606	2595.52		217.266	10084.5		216.02	10656.6		215.624	9195.4		215.722	9249.48		215.624	7385.43		215.624	5060.67		216.881	8743.32		215.624	1522.11		215.693	1064.01		215.624	176.575		215.8	69.6916		216.085	645.182		215.72	490.989
217.821	4630.58		217.154	2680.06		218.811	8843.57		217.567	10325.9		217.172	8187.73		217.268	8585.69		217.172	6911.25		217.172	6145.73		218.425	10410.1		217.172	2692.9		217.24	1375.17		217.172	436.696		217.346	268.118		217.629	804.09		217.266	667.377
219.365	4658.21		218.701	2517.19		220.357	7438.54		219.113	10134		218.719	7679.72		218.814	7770.57		218.719	6289.76		218.719	6132.56		219.968	10347.5		218.719	3934.62		218.786	1918.74		218.719	578.795		218.891	268.478		219.172	985.691		218.812	618.466
220.908	4227.37		220.247	2285.91		221.902	6124.38		220.659	9432.84		220.265	6929.36		220.36	6927.12		220.265	5918.94		220.265	5806.17		221.511	9547.54		220.265	5357.29		220.332	2670.73		220.265	467.872		220.436	470.774		220.715	999.992		220.358	560.264
222.452	3997.06		221.794	2352.22		223.446	5283.08		222.205	8677.49		221.812	7113.66		221.905	6873.35		221.812	5903.81		221.812	5194.55		223.054	8935.27		221.812	5513.9		221.877	3755.18		221.812	784.932		221.981	839.01		222.258	1324		221.903	849.778
223.995	4009.29		223.34	2002.12		224.99	4475.65		223.75	7082.91		223.358	6535.63		223.45	6612.27		223.358	5437.37		223.358	4368.7		224.596	7343.65		223.358	4297.44		223.422	5003.11		223.358	713.976		223.525	738.187		223.8	749.721		223.448	632.017
225.537	3907.07		224.885	2145.61		226.534	4069.08		225.295	6110.11		224.903	6639.26		224.995	7209.87		224.903	5879.62		224.903	3971.63		226.138	6788.7		224.903	3864.93		224.967	6020.57		224.903	1076.01		225.069	966.308		225.342	1121.16		224.993	862.987
227.079	3588.39		226.431	1713.7		228.078	3594.38		226.84	4989.09		226.448	6373.56		226.539	6619.17		226.448	5735.56		226.448	3698.34		227.68	5529.42		226.448	3070.37		226.511	5674.61		226.448	1318.03		226.613	918.374		226.884	885.336		226.537	628.697
228.621	3691.28		227.976	1918.38		229.621	3303.54		228.384	4021.85		227.993	5748.54		228.083	6509.16		227.993	5736.21		227.993	3916.83		229.221	5505.8		227.993	2958.74		228.056	4949.27		227.993	1467.04		228.157	1683.39		228.425	1477.24		228.081	1157.15
230.163	3669.74		229.52	1759.65		231.164	3005.57		229.929	3542.39		229.538	4685.2		229.627	5778.85		229.538	5233.56		229.538	4083.11		230.762	5211.86		229.538	2251.06		229.599	3846.63		229.538	1444.04		229.7	2232.35		229.966	1362.89		229.624	1224.36
231.704	3586.77		231.065	1709.51		232.706	2966.47		231.472	3272.71		231.082	3945.55		231.17	4930.24		231.082	4753.61		231.082	4303.17		232.303	5294.59		231.082	1757.33		231.143	3352.73		231.082	915.045		231.243	3396.27		231.507	1504.29		231.168	1450.34
233.245	3640.39		232.609	1874.97		234.249	2964.23		233.016	2909.81		232.626	3149.59		232.713	4074.35		232.626	4155.38		232.626	4642.02		233.843	5907		232.626	1246.54		232.686	3168.66		232.626	854.043		232.785	4414.14		233.047	1836.45		232.711	1535.08
234.786	4017.59		234.153	1945.02		235.791	2777.86		234.559	2749.69		234.17	2864.32		234.256	3251.17		234.17	3416.87		234.17	4402.65		235.383	6586.08		234.17	1403.7		234.229	2713.48		234.17	791.041		234.327	4817.96		234.588	2331.36		234.253	2126.59
236.326	4078.39		235.696	2183.66		237.332	2763.36		236.101	2687.34		235.713	2362.74		235.798	2831.7		235.713	3146.07		235.713	4006.08		236.923	7047.85		235.713	1429.81		235.771	2396.29		235.713	781.04		235.869	4000.75		236.127	2531.05		235.796	2221.9
237.866	4115.8		237.239	2576.9		238.873	2772.72		237.644	2532.78		237.256	2032.87		237.34	2433.96		237.256	2289		237.256	3569.31		238.463	6937.31		237.256	1686.87		237.313	2023.15		237.256	588.042		237.411	2999.49		237.667	2325.52		237.338	1979.99
239.405	4592.82		238.782	2736.73		240.414	2876.95		239.186	2570		238.799	2021.7		238.882	2300.94		238.799	2389.65		238.799	3404.32		240.002	6569.45		238.799	2069.87		238.855	1759.16		238.799	666.048		238.952	2448.19		239.206	2156.77		238.879	1736.88
240.945	4403.46		240.324	2869.15		241.955	2872.04		240.728	2463		240.341	1723.25		240.423	1942.65		240.341	2104.03		240.341	2854.14		241.54	6242.28		240.341	2185.82		240.397	1736.4		240.341	569.06		240.493	2021.86		240.745	1691.81		240.421	1521.58
242.484	4482.72		241.866	3220.17		243.495	3163		242.269	2636.78		241.883	1734.51		241.964	1636.1		241.883	1961.15		241.883	2702.75		243.079	5385.8		241.883	2525.73		241.938	1624.96		241.883	504.079		242.033	1640.49		242.283	1440.65		241.962	1173.09
244.022	4290.62		243.408	3456.78		245.035	3160.83		243.81	2754.34		243.425	1700.49		243.505	1791.29		243.425	1834.01		243.425	2193.17		244.617	4594.02		243.425	2429.59		243.479	1734.93		243.425	408.106		243.573	1826.09		243.821	1424.29		243.503	1093.42
245.561	4366.16		244.949	3755.99		246.575	3588.53		245.351	2619.68		244.966	1665.19		245.045	1535.22		244.966	1602.61		244.966	2053.38		246.155	4351.94		244.966	2486.39		245.019	1636.39		244.966	384.142		245.113	1452.65		245.359	1218.74		245.043	1100.58
247.099	4133.35		246.49	3450.8		248.114	3808.09		246.891	2782.8		246.507	1571.61		246.585	1577.9		246.507	1432.95		246.507	1809.4		247.692	3590.56		246.507	2382.16		246.56	1835.42		246.507	371.188		246.653	1434.19		246.897	1004.01		246.583	902.581
248.636	4457.2		248.031	3958.2		249.653	4305.52		248.431	2874.7		248.048	1682.77		248.125	1528.33		248.048	1576.04		248.048	1793.23		249.23	3045.88		248.048	2079.87		248.099	2314.09		248.048	354.244		248.192	1331.69		248.434	1254.11		248.123	765.422
250.174	4271.71		249.571	3596.19		251.192	4424.81		249.971	2874.39		249.588	1890.67		249.664	1296.51		249.588	1531.89		249.588	1514.87		250.766	2705.91		249.588	1586.54		249.639	2357.49		249.588	381.312		249.731	1003.17		249.971	1099.04		249.662	919.112
251.711	4404.89		251.111	3713.79		252.73	4873.98		251.511	3242.85		251.128	1732.3		251.203	1643.46		251.128	1571.49		251.128	1414.31		252.303	2408.65		251.128	1270.16		251.178	2662.67		251.128	379.392		251.269	1072.62		251.507	841.802		251.201	830.661
253.248	4360.74		252.651	3923.97		254.268	5028.01		253.05	3195.1		252.668	1880.68		252.742	1499.17		252.668	1262.86		252.668	1265.57		253.839	2217.09		252.668	1018.74		252.717	2495.69		252.668	361.483		252.808	801.047		253.044	1052.41		252.74	599.075
254.784	4561.29		254.191	3997.76		255.806	5199.9		254.589	3539.13		254.207	1548.8		254.281	1408.64		254.207	1409.99		254.207	1148.64		255.375	2095.26		254.207	602.271		254.256	2171.61		254.207	440.588		254.346	972.451		254.579	1107.87		254.278	414.362
256.32	4875.52		255.73	3883.14		257.343	5282.67		256.127	3836.94		255.746	1918.68		255.819	1482.9		255.746	1373.88		255.746	1090.52		256.911	2014.13		255.746	526.761		255.794	1821.46		255.746	450.705		255.883	1037.83		256.115	893.195		255.816	601.528
257.856	4869.45		257.269	4310.12		258.88	5786.3		257.665	3975.53		257.285	2064.31		257.356	1537.92		257.285	1249.55		257.285	1069.22		258.446	1771.73		257.285	395.207		257.332	1562.27		257.285	525.835		257.42	945.193		257.65	1152.38		257.354	594.582
259.391	5023.09		258.807	4366.7		260.417	6118.8		259.203	4458.9		258.823	1952.71		258.894	1632.73		258.823	1467.99		258.823	1139.75		259.981	1764.05		258.823	252.611		258.869	1593.07		258.823	617.979		258.957	1217.53		259.185	776.436		258.892	678.53
260.926	5067.45		260.345	4372.87		261.953	6565.17		260.74	4754.06		260.361	2144.87		260.431	1550.33		260.361	1516.21		260.361	1021.09		261.516	1690.09		260.361	-161.027		260.407	1169.87		260.361	640.137		260.494	1008.86		260.72	750.371		260.429	668.38
262.461	5217.52		261.883	4765.64		263.489	7658.41		262.278	5231		261.899	2556.79		261.968	1906.71		261.899	1421.22		261.899	1183.25		263.05	1742.86		261.899	27.2928		261.943	745.689		261.899	901.31		262.03	1621.16		262.254	1164.19		261.965	718.139
263.995	5459.32		263.42	4775.01		265.025	8325.51		263.814	5398.72		263.437	2461.49		263.504	1949.89		263.437	1406.01		263.437	1107.24		264.584	1649.37		263.437	-114.428		263.48	778.91		263.437	671.498		263.566	1677.45		263.788	1017.9		263.502	643.815
265.53	6258.86		264.957	5326.98		266.56	10217.5		265.351	6219.22		264.974	2805.97		265.04	2281.87		264.974	1751.59		264.974	1165.05		266.117	1682.6		264.974	-171.189		265.016	390.348		264.974	449.702		265.102	2120.73		265.322	1026.51		265.038	740.414
267.063	6307.14		266.494	5609.54		268.095	11320.3		266.887	6785.51		266.51	3048.22		266.576	2597.65		266.51	1779.97		266.51	1153.69		267.651	1744.57		266.51	74.0097		266.552	280.733		266.51	564.923		266.637	2562.99		266.855	1181.02		266.574	797.944
268.597	7154.17		268.031	6483.71		269.63	13052		268.423	7528.57		268.047	3362.26		268.112	2884.24		268.047	1897.14		268.047	1356.16		269.184	1851.27		268.047	22.1692		268.088	299.839		268.047	454.162		268.172	2852.24		268.388	1400.44		268.109	776.412
270.13	7937.95		269.567	7087.47		271.164	15440.6		269.959	8448.43		269.583	3573.09		269.647	3177.63		269.583	1998.11		269.583	1277.45		270.716	1967.72		269.583	87.2897		269.623	254.471		269.583	339.42		269.707	2517.48		269.921	1240.78		269.644	1043.83
271.663	9021.5		271.103	7689.84		272.698	17602		271.494	9990.06		271.119	4005.72		271.182	3733.85		271.119	2351.89		271.119	1505.59		272.249	2091.91		271.119	246.372		271.158	9.45669		271.119	336.7		271.241	2794.71		271.453	1389.05		271.179	1025.19
273.195	10107.8		272.638	8440.8		274.232	20661.4		273.029	11710.5		272.654	4330.14		272.716	3739.88		272.654	2544.47		272.654	1416.55		273.781	2066.85		272.654	431.416		272.693	255.649		272.654	315.003		272.775	2394.93		272.985	1463.24		272.714	1008.52
274.727	11460.9		274.173	9200.37		275.765	22427.5		274.563	14410.7		274.189	4278.36		274.25	3991.73		274.189	2840.87		274.189	1588.35		275.313	2303.53		274.189	341.423		274.227	466.919		274.189	228.33		274.309	2033.14		274.517	1522.37		274.248	999.811
276.259	11762.8		275.708	9121.53		277.298	22544.6		276.097	16406.7		275.724	4570.38		275.784	4009.41		275.724	2860.08		275.724	1809.99		276.844	2443.96		275.724	442.392		275.761	262.154		275.724	199.684		275.842	1788.35		276.048	1323.45		275.782	998.079
277.791	12098.5		277.243	8830.29		278.831	21605.5		277.631	18240.4		277.258	5377.22		277.318	4448.93		277.258	3020.11		277.258	2135.46		278.375	2668.15		277.258	716.325		277.295	214.257		277.258	23.1015		277.375	1575.54		277.58	1426.47		277.315	981.328
279.322	12035		278.777	8537.66		280.364	20111.3		279.165	19110		278.792	6078.87		278.851	5231.28		278.792	3101.96		278.792	2230.78		279.906	2914.1		278.792	739.222		278.828	624.142		278.792	274.569		278.908	1534.74		279.11	1383.45		278.848	730.565
280.853	10654.2		280.311	7476.62		281.896	17386.9		280.698	18697.3		280.326	7344.34		280.384	6306.47		280.326	3264.64		280.326	2181.94		281.436	3021.81		280.326	665.084		280.361	292.734		280.326	342.062		280.44	1069.92		280.641	917.389		280.381	549.799
282.384	9503.33		281.844	6536.19		283.427	14919.5		282.231	16076.4		281.86	9465.62		281.916	7777.5		281.86	3670.15		281.86	1785.94		282.966	2723.27		281.86	539.91		281.894	641.967		281.86	203.584		281.972	1219.11		282.171	992.3		281.914	691.035
283.914	8283.25		283.377	5999.36		284.959	13231.9		283.764	14224.3		283.393	11468.7		283.449	10210.4		283.393	4543.49		283.393	1981.79		284.496	3150.5		283.393	755.701		283.426	669.784		283.393	294.141		283.504	1483.29		283.701	1313.18		283.446	599.282
285.444	7079.99		284.91	5538.13		286.49	11829.1		285.296	12149		284.926	13217.7		284.981	11904.1		284.926	5863.67		284.926	1847.48		286.026	3041.5		284.926	818.458		284.958	646.134		284.926	353.735		285.035	895.468		285.23	1266.05		284.978	360.546
286.973	6922.57		286.443	5247.5		288.021	11154.3		286.828	10872.5		286.458	13460.5		286.512	12878.7		286.458	7217.69		286.458	1967.02		287.555	3190.27		286.458	776.181		286.49	384.973		286.458	296.371		286.567	1537.65		286.759	906.906		286.51	540.834
288.503	6831.99		287.975	5195.47		289.551	10657.3		288.359	9854.77		287.99	12085.1		288.043	12434.2		287.99	8230.55		287.99	2162.42		289.084	3343.81		287.99	1042.87		288.021	657.26		287.99	285.052		288.097	1210.82		288.288	939.754		288.041	497.154
290.032	6716.26		289.507	5278.05		291.081	10706.1		289.891	9432.81		289.522	10483.5		289.574	10632.5		289.522	8344.26		289.522	2702.66		290.612	3574.13		289.522	911.527		289.552	525.961		289.522	316.78		289.628	1227		289.817	690.603		289.572	504.513
291.56	6927.38		291.038	5316.23		292.611	11205.9		291.422	9214.64		291.054	9025.82		291.105	8784.66		291.054	7325.82		291.054	3168.76		292.14	4005.23		291.054	846.15		291.083	617.046		291.054	435.558		291.158	1255.18		291.345	1069.46		291.102	377.917
293.088	7234.37		292.57	5632.01		294.141	11338.5		292.952	9633.25		292.585	7949.97		292.635	7505.72		292.585	6538.23		292.585	3735.71		293.668	4785.1		292.585	768.741		292.613	658.485		292.585	196.388		292.688	1319.37		292.873	1107.33		292.633	669.374
294.616	7525.22		294.101	5662.39		295.67	11772		294.483	9662.65		294.116	7342.97		294.165	6734.65		294.116	5517.5		294.116	4199.51		295.196	5587.76		294.116	715.3		294.143	503.254		294.116	75.2729		294.217	1412.55		294.4	880.214		294.162	404.892
296.144	7823.96		295.631	5851.38		297.199	11429.3		296.013	9919.83		295.646	7394.83		295.695	6089.47		295.646	4856.63		295.646	4465.18		296.723	5472.21		295.646	1145.83		295.673	568.332		295.646	355.215		295.746	1377.74		295.928	1078.13		295.692	660.476
297.671	7992.57		297.161	5791.97		298.727	11047.5		297.542	9303.8		297.176	7516.56		297.224	6200.17		297.176	4410.63		297.176	4491.7		298.25	5013.44		297.176	988.323		297.202	393.698		297.176	187.216		297.275	1507.93		297.455	787.071		297.221	875.135
299.199	8006.08		298.691	6052.17		300.255	10015.6		299.072	8694.56		298.706	7357.14		298.753	6721.76		298.706	4450.5		298.706	4010.09		299.777	4570.46		298.706	1506.79		298.732	309.335		298.706	183.279		298.804	1423.13		298.981	901.054		298.75	543.875
300.725	7758.48		300.221	5788.97		301.783	8958.56		300.601	7766.1		300.236	7098.6		300.282	6696.24		300.236	4751.24		300.236	3705.34		301.303	4234.28		300.236	1595.22		300.26	52.2265		300.236	167.404		300.332	1194.33		300.508	708.08		300.279	463.703
302.252	7485.79		301.75	5864.37		303.311	8127.39		302.129	6910.42		301.765	6302.93		301.81	6934.62		301.765	5208.85		301.765	3730.45		302.829	4197.9		301.765	1802.63		301.789	259.358		301.765	89.5949		301.86	1488.54		302.034	849.157		301.807	676.626
303.778	7462.01		303.279	5436.38		304.838	7047.09		303.658	6672.53		303.294	5482.13		303.338	6264.9		303.294	5273.34		303.294	3611.42		304.354	4303.31		303.294	1640		303.317	503.716		303.294	31.8534		303.387	1252.75		303.559	810.29		303.335	410.652
305.303	7280.15		304.808	5487.99		306.365	6496.66		305.186	5924.43		304.822	4901.22		304.866	5358.09		304.822	5082.71		304.822	3647.27		305.88	4571.53		304.822	1845.35		304.845	592.289		304.822	184.185		304.914	1254.97		305.085	975.486		304.863	543.787
306.829	7232.21		306.336	5113.21		307.892	5882.09		306.713	5348.12		306.351	4059.19		306.393	4896.19		306.351	4419.97		306.351	3579.98		307.405	5008.55		306.351	2074.66		306.372	810.066		306.351	204.594		306.441	1370.2		306.61	984.751		306.39	706.039
308.354	6459.21		307.864	4322.04		309.418	4791.4		308.241	4768.59		307.879	3562.05		307.92	4342.2		307.879	3926.12		307.879	3692.56		308.93	5432.38		307.879	2396.95		307.899	863.037		307.879	107.086		307.968	1130.44		308.134	747.09		307.917	454.414
309.879	5663.15		309.392	3574.47		310.944	4249.58		309.768	4368.85		309.406	3266.81		309.447	3805.13		309.406	3507.16		309.406	3450.01		310.454	5148.02		309.406	3066.21		309.426	838.192		309.406	157.668		309.494	1097.69		309.659	860.511		309.444	754.92
311.403	4535.03		310.919	2782.5		312.469	3595.63		311.295	3927.89		310.933	3046.46		310.973	3448.98		310.933	3242.1		310.933	3106.34		311.978	4620.47		310.933	3360.44		310.952	1434.52		310.933	104.343		311.02	1282.94		311.183	722.019		310.97	694.563
312.927	3414.86		312.446	2040.15		313.995	2838.55		312.821	3446.72		312.46	2687.01		312.499	3213.76		312.46	2930.93		312.46	2594.54		313.502	4272.74		312.46	2820.64		312.479	1260.02		312.46	171.117		312.545	1225.21		312.706	636.62		312.496	461.35
314.451	2745.65		313.973	1348.39		315.52	2755.33		314.347	3149.34		313.987	2520.46		314.025	2840.47		313.987	2931.67		313.987	2383.61		315.025	3418.83		313.987	2291.82		314.004	1429.69		313.987	223.996		314.071	1181.49		314.23	781.321		314.022	464.289
315.975	2622.41		315.499	1423.25		317.044	2482		315.873	3091.74		315.513	2562.83		315.55	2504.11		315.513	2661.31		315.513	2244.57		316.548	3594.73		315.513	1898.96		315.53	1854.5		315.513	369.985		315.596	707.775		315.753	633.127		315.548	574.386
317.498	1857.15		317.025	1105.71		318.568	2219.53		317.398	2861.94		317.039	1870.11		317.076	2338.69		317.039	2425.87		317.039	2073.4		318.071	3252.46		317.039	1516.08		317.055	1651.47		317.039	310.089		317.12	1248.07		317.276	756.045		317.073	361.649
319.021	1763.86		318.551	918.782		320.092	2207.93		318.924	2753.92		318.565	1905.3		318.6	1907.21		318.565	2150.33		318.565	1837.11		319.593	3289.02		318.565	1345.18		318.58	2025.57		318.565	67.3124		318.645	1140.39		318.798	632.08		318.597	536.084
320.543	1274.56		320.076	892.459		321.616	1756.2		320.448	2777.68		320.09	1671.41		320.125	1894.67		320.09	1885.72		320.09	1819.7		321.116	3070.4		320.09	1240.25		320.105	2154.81		320.09	184.661		320.169	1339.71		320.32	968.239		320.122	522.698
322.065	1282.26		321.601	648.743		323.139	1687.34		321.973	2690.24		321.615	1516.45		321.649	1646.09		321.615	1620.02		321.615	1886.18		322.637	3039.62		321.615	1149.29		321.629	1774.19		321.615	370.141		321.692	1110.05		321.842	711.528		321.646	527.498
323.587	1275.96		323.126	738.635		324.662	1639.36		323.497	2505.58		323.14	1642.41		323.173	1483.46		323.14	1508.25		323.14	1936.54		324.159	2918.67		323.14	1120.3		323.153	1414.69		323.14	354.756		323.216	1362.39		323.364	712.953		323.17	338.492
325.109	1236.66		324.65	500.136		326.185	1581.24		325.021	2495.71		324.664	1486.31		324.696	1299.79		324.664	1577.4		324.664	1785.79		325.68	2911.55		324.664	914.294		324.676	1718.32		324.664	568.511		324.739	1349.76		324.885	927.519		324.693	549.685
326.63	1151.38		326.175	404.245		327.707	1336		326.544	2289.63		326.188	1508.14		326.219	1212.08		326.188	1137.48		326.188	1594.92		327.201	2831.28		326.188	927.259		326.2	1005.06		326.188	448.413		326.261	1435.13		326.406	630.233		326.216	424.085
328.151	1276.12		327.698	526.963		329.229	1170.63		328.068	2323.34		327.712	1304.92		327.742	1117.34		327.712	1270.5		327.712	1609.94		328.722	2436.85		327.712	934.199		327.722	879.915		327.712	557.465		327.784	1518.53		327.926	850.101		327.739	671.699
329.672	980.886		329.222	326.289		330.751	1380.13		329.59	2141.83		329.235	1269.63		329.265	1135.56		329.235	1118.45		329.235	1369.86		330.242	2246.26		329.235	963.114		329.245	935.881		329.235	375.674		329.306	1435.93		329.447	926.129		329.262	697.534
331.192	949.688		330.745	421.225		332.273	1112.5		331.113	2271.11		330.758	1166.29		330.787	1116.76		330.758	1144.34		330.758	1379.66		331.762	1953.52		330.758	796.005		330.767	703.953		330.758	452.043		330.827	1732.35		330.967	624.323		330.784	871.597
332.712	925.533		332.268	223.77		333.794	1131.75		332.635	2063.19		332.281	1303.91		332.309	1167.94		332.281	1142.18		332.281	1237.36		333.281	2128.63		332.281	845.871		332.289	832.128		332.281	561.579		332.349	1804.79		332.486	731.688		332.306	765.893
334.232	873.425		333.79	121.925		335.314	1046.86		334.157	1876.05		333.803	1395.48		333.83	1150.1		333.803	1059.96		333.803	1398.95		334.801	1860.6		333.803	719.714		333.811	729.401		333.803	611.286		333.87	1941.24		334.006	824.231		333.827	818.432
335.751	1254.37		335.312	545.689		336.835	939.847		335.679	2113.7		335.325	1241		335.351	985.25		335.325	899.694		335.325	1321.44		336.32	1871.41		335.325	817.533		335.332	713.77		335.325	389.169		335.391	1753.71		335.525	757.958		335.348	640.218
337.27	968.383		336.834	307.064		338.355	887.706		337.2	2038.14		336.847	1017.49		336.872	819.386		336.847	950.38		336.847	1297.82		337.838	1779.09		336.847	506.329		336.853	807.232		336.847	228.234		336.911	1865.2		337.043	716.874		336.869	650.259
338.789	733.461		338.356	303.049		339.875	901.436		338.721	1631.36		338.369	1059.95		338.393	957.515		338.369	812.023		338.369	1234.1		339.357	1713.63		338.369	231.101		338.374	351.783		338.369	280.485		338.431	2215.7		338.562	1115.99		338.39	733.562
340.307	803.615		339.877	368.645		341.394	712.039		340.241	1890.38		339.89	1138.38		339.913	949.643		339.89	959.626		339.89	1210.29		340.875	1491.03		339.89	716.85		339.894	758.421		339.89	467.927		339.951	1967.22		340.08	1050.3		339.91	696.134
341.825	663.851		341.398	516.852		342.913	931.513		341.762	1927.19		341.41	1049.78		341.433	952.772		341.41	918.192		341.41	1170.37		342.392	1370.29		341.41	427.577		341.414	560.142		341.41	506.566		341.47	1916.76		341.597	1058.82		341.43	943.981
343.343	749.176		342.918	354.67		344.432	842.86		343.282	1711.78		342.931	1003.15		342.953	977.907		342.931	814.725		342.931	1054.36		343.91	1338.43		342.931	626.282		342.934	497.943		342.931	353.407		342.989	1691.31		343.115	912.552		342.95	920.111
344.86	779.596		344.438	278.099		345.95	643.079		344.801	1654.17		344.451	759.514		344.472	909.051		344.451	880.228		344.451	1139.25		345.427	1542.43		344.451	518.964		344.453	454.822		344.451	336.454		344.508	1641.88		344.632	1184.5		344.469	845.53
346.377	714.118		345.958	136.14		347.469	518.17		346.321	1647.35		345.971	926.859		345.991	887.209		345.971	823.704		345.971	963.046		346.943	1504.31		345.971	547.624		345.972	610.776		345.971	413.712		346.027	1711.48		346.149	867.681		345.988	595.244
347.894	600.749		347.478	352.793		348.986	724.134		347.84	1518.31		347.49	1062.19		347.51	935.384		347.49	922.157		347.49	869.749		348.46	1458.07		347.49	457.262		347.491	340.802		347.49	87.1879		347.545	1852.09		347.665	656.089		347.506	927.261
349.411	762.496		348.997	458.058		350.504	564.97		349.358	1675.07		349.009	724.52		349.028	650.58		349.009	1119.59		349.009	1112.36		349.976	1268.7		349.009	570.879		349.009	583.898		349.009	378.885		349.063	1665.71		349.181	826.734		349.025	712.588
350.927	693.365		350.516	252.936		352.021	633.679		350.877	1499.61		350.528	767.844		350.546	604.802		350.528	870.005		350.528	1005.88		351.492	1308.22		350.528	538.474		350.527	380.062		350.528	134.809		350.58	1568.36		350.697	1026.62		350.543	542.231
352.443	728.363		352.034	366.426		353.538	645.26		352.395	1653.95		352.047	794.168		352.064	787.052		352.047	801.408		352.047	941.315		353.007	1294.62		352.047	665.049		352.045	236.29		352.047	355.964		352.098	1699.03		352.212	988.756		352.06	522.197
353.958	581.497		353.553	367.529		355.055	582.715		353.912	1582.08		353.565	970.496		353.581	809.336		353.565	881.8		353.565	851.659		354.522	1071.91		353.565	591.602		353.563	342.58		353.565	253.356		353.614	1585.71		353.728	1127.15		353.578	724.492
355.473	519.773		355.07	540.245		356.571	769.042		355.43	1512.99		355.083	679.833		355.098	895.657		355.083	851.185		355.083	1008.92		356.037	1333.08		355.083	617.135		355.08	285.93		355.083	348.99		355.131	1780.42		355.242	1017.79		355.095	798.124
356.988	559.198		356.588	262.574		358.087	589.242		356.947	1494.7		356.6	545.181		356.615	736.018		356.6	773.567		356.6	917.09		357.552	1130.15		356.6	396.647		356.597	299.338		356.6	201.87		356.647	1332.14		356.757	1045.71		356.611	820.1
358.503	741.778		358.105	285.517		359.602	604.315		358.463	1503.2		358.118	783.545		358.131	725.424		358.118	809.948		358.118	1066.18		359.066	1188.12		358.118	352.139		358.113	216.8		358.118	320.002		358.163	1674.89		358.271	1073.9		358.128	498.425
360.017	700.52		359.622	243.074		361.118	532.261		359.98	1464.49		359.635	953.928		359.647	652.879		359.635	648.332		359.635	1204.19		360.58	1276.98		359.635	267.612		359.629	216.314		359.635	301.391		359.679	1532.65		359.785	1203.36		359.644	781.106
361.531	747.431		361.139	394.245		362.632	386.08		361.496	1437.57		361.151	881.334		361.163	572.386		361.151	936.722		361.151	1147.11		362.094	1296.74		361.151	520.064		361.145	298.865		361.151	144.041		361.194	1653.44		361.299	966.107		361.16	741.151
363.044	472.517		362.655	238.03		364.147	386.772		363.012	1258.44		362.667	734.766		362.678	428.95		362.667	702.122		362.667	1013.96		363.607	1320.41		362.667	452.496		362.66	156.438		362.667	183.958		362.709	1552.25		362.812	982.143		362.675	535.566
364.558	417.786		364.171	291.43		365.661	541.338		364.527	1341.11		364.183	762.229		364.194	426.574		364.183	730.533		364.183	1426.73		365.12	1559.98		364.183	487.909		364.176	30.0164		364.183	95.1463		364.224	1577.07		364.325	1000.47		364.19	506.358
366.071	420.242		365.687	438.445		367.175	476.777		366.042	1385.56		365.699	781.727		365.708	428.262		365.699	722.961		365.699	1345.42		366.632	1733.46		365.699	518.303		365.691	263.585		365.699	146.611		365.738	1217.92		365.838	996.103		365.705	452.533
367.583	348.894		367.202	334.074		368.689	585.09		367.557	1295.81		367.214	837.262		367.223	394.018		367.214	468.408		367.214	1226.03		368.145	1921.85		367.214	765.678		367.205	371.129		367.214	206.358		367.252	1500.79		367.35	1142.04		367.219	697.098
369.096	485.748		368.717	415.32		370.202	440.276		369.072	1107.85		368.729	849.839		368.737	256.845		368.729	627.877		368.729	1047.57		369.657	1639.15		368.729	658.033		368.719	180.631		368.729	107.391		368.766	1226.68		368.862	1016.29		368.734	680.06
370.608	470.809		370.232	242.18		371.715	446.336		370.586	1368.68		370.244	694.461		370.251	342.749		370.244	503.372		370.244	859.041		371.168	1503.37		370.244	843.371		370.233	249.076		370.244	87.7156		370.279	1153.59		370.374	1019.85		370.247	501.426
372.119	501.086		371.746	414.657		373.228	494.27		372.1	1185.3		371.758	604.132		371.764	325.731		371.758	625.895		371.758	823.437		372.68	1627.5		371.758	1054.69		371.747	332.448		371.758	134.337		371.792	1393.53		371.885	887.742		371.761	542.201
373.631	455.584		373.26	187.749		374.74	388.077		373.613	1229.72		373.272	643.856		373.278	299.797		373.272	472.45		373.272	713.762		374.191	1086.56		373.272	1064.99		373.26	372.733		373.272	208.252		373.305	1034.48		373.396	877.959		373.274	453.393
375.142	354.309		374.774	269.458		376.252	540.758		375.126	1209.93		374.786	560.637		374.79	223.951		374.786	544.041		374.786	651.019		375.702	1145.54		374.786	1039.27		374.773	382.913		374.786	110.446		374.817	1218.46		374.907	815.511		374.787	452.008
376.652	494.269		376.288	256.784		377.764	361.314		376.639	1323.93		376.299	721.477		376.303	317.195		376.299	307.669		376.299	761.207		377.212	1103.45		376.299	947.536		376.285	656.974		376.299	80.9		376.33	1281.45		376.417	1097.4		376.299	350.053
378.163	461.47		377.801	296.726		379.276	414.743		378.152	1162.72		377.812	684.382		377.815	255.534		377.812	435.34		377.812	666.328		378.722	1091.28		377.812	637.782		377.798	659.9		377.812	72.5976		377.841	783.475		377.928	739.641		377.812	83.5343
379.673	368.918		379.313	300.285		380.787	436.047		379.664	1004.3		379.325	504.354		379.327	162.972		379.325	373.055		379.325	748.385		380.232	953.05		379.325	495.01		379.31	619.676		379.325	194.521		379.353	1139.52		379.437	808.231		379.323	404.459
381.183	449.62		380.826	291.462		382.297	497.224		381.176	1154.68		380.837	557.397		380.839	150.512		380.837	282.818		380.837	516.377		381.741	866.751		380.837	302.222		380.821	753.286		380.837	-22.3478		380.864	970.581		380.947	572.177		380.835	414.833
382.692	450.583		382.338	347.256		383.808	553.276		382.688	1153.85		382.349	652.514		382.35	240.158		382.349	511.632		382.349	623.307		383.251	827.389		382.349	387.416		382.333	848.715		382.349	297.974		382.375	1144.67		382.456	1115.49		382.346	374.664
384.201	298.813		383.85	418.668		385.318	420.203		384.199	1149.82		383.861	638.711		383.861	107.915		383.861	160.5		383.861	668.175		384.759	790.966		383.861	91.5924		383.844	880.947		383.861	218.469		383.885	1161.78		383.965	917.165		383.857	271.957
385.71	467.315		385.361	203.698		386.828	232.003		385.71	1320.58		385.372	681.989		385.372	102.785		385.372	469.426		385.372	721.982		386.268	924.484		385.372	377.752		385.354	739.968		385.372	282.119		385.395	1201.91		385.473	631.217		385.368	329.72
387.219	311.098		386.873	368.346		388.337	329.679		387.22	874.128		386.884	423.354		386.882	202.773		386.884	357.413		386.884	411.731		387.776	692.947		386.884	-101.105		386.865	383.76		386.884	262.908		386.905	1087.06		386.982	725.648		386.878	2.9589
388.727	498.167		388.383	451.613		389.846	307.229		388.731	1125.47		388.394	632.807		388.392	91.8828		388.394	496.463		388.394	658.423		389.284	860.357		388.394	205.022		388.375	223.311		388.394	75.8174		388.415	845.236		388.49	587.465		388.388	388.68
390.235	198.529		389.894	450.498		391.355	402.653		390.241	1256.61		389.905	622.354		389.901	159.118		389.905	193.58		389.905	619.058		390.792	651.717		389.905	224.131		389.885	349.603		389.905	216.83		389.924	1359.43		389.997	635.672		389.898	297.891
391.742	403.19		391.404	365.003		392.864	307.953		391.75	1088.54		391.415	530.998		391.411	67.4814		391.415	88.7676		391.415	694.638		392.299	545.028		391.415	113.225		391.394	141.622		391.415	199.929		391.433	1096.65		391.505	440.276		391.407	35.5966
393.25	497.156		392.914	525.126		394.372	264.127		393.26	1072.27		392.925	454.742		392.92	247.978		392.925	161.028		392.925	435.164		393.806	903.294		392.925	109.302		392.903	337.353		392.925	72.0957		392.942	1808.9		393.012	706.283		392.916	259.805
394.757	262.435		394.424	584.869		395.88	325.176		394.769	957.79		394.434	378.59		394.429	68.6112		394.434	84.3654		394.434	468.637		395.313	379.517		394.434	92.3638		394.412	105.779		394.434	-65.6859		394.45	1336.16		394.518	818.696		394.425	126.521
396.263	360.032		395.933	494.232		397.387	381.101		396.278	1208.1		395.943	496.545		395.937	355.385		395.943	227.782		395.943	668.06		396.819	765.7		395.943	421.409		395.92	278.887		395.943	236.566		395.958	1568.45		396.025	789.523		395.933	151.753
397.77	102.954		397.442	319.215		398.895	195.9		397.786	1040.21		397.452	422.612		397.445	103.302		397.452	115.281		397.452	503.432		398.325	429.846		397.452	-4.56095		397.428	-15.3386		397.452	25.8351		397.465	1316.76		397.531	708.768		397.441	36.5067
399.275	107.207		398.95	402.818		400.402	273.575		399.294	965.117		398.961	477.794		398.953	4.36785		398.961	-94.1333		398.961	557.755		399.831	435.956		398.961	158.453		398.936	20.0862		398.961	58.1033		398.973	1485.1		399.036	647.438		398.949	60.7883
400.781	329.798		400.459	392.042		401.908	227.125		400.802	630.815		400.469	510.094		400.46	183.585		400.469	100.541		400.469	451.031		401.336	460.034		400.469	-21.5479		400.444	224.147		400.469	187.353		400.48	1268.46		400.542	669.537		400.456	-99.3955
402.287	258.733		401.967	531.886		403.414	219.55		402.309	1087.31		401.977	364.517		401.967	49.9574		401.977	136.307		401.977	589.26		402.841	494.082		401.977	-18.5644		401.951	266.828		401.977	225.569		401.986	1176.84		402.047	777.072		401.963	59.9618
403.792	253.018		403.474	433.351		404.92	332.85		403.816	878.596		403.484	437.064		403.474	-4.51099		403.484	125.169		403.484	575.445		404.346	382.103		403.484	151.404		403.458	160.114		403.484	64.7313		403.493	1068.24		403.552	602.047		403.47	71.8667
405.296	369.66		404.981	359.437		406.426	389.027		405.323	900.679		404.992	408.742		404.981	43.1834		404.992	-71.8716		404.992	443.585		405.851	273.098		404.992	213.357		404.964	301.991		404.992	137.824		404.999	1224.66		405.056	576.468		404.977	92.3255
406.801	521.666		406.488	318.145		407.931	412.078		406.83	625.556		406.499	535.552		406.487	63.0444		406.499	1.1896		406.499	417.683		407.355	470.072		406.499	-15.7041		406.47	131.443		406.499	80.831		406.505	1060.11		406.56	611.342		406.483	75.3448
408.305	194.041		407.995	276.474		409.436	155.006		408.336	869.229		408.005	228.498		407.993	52.0757		408.005	-36.6446		408.005	418.74		408.858	277.025		408.005	183.22		407.976	147.457		408.005	82.7336		408.01	821.582		408.064	448.672		407.989	-6.06902
409.809	205.792		409.502	355.425		410.941	220.809		409.842	919.698		409.512	283.585		409.498	223.281		409.512	70.6288		409.512	372.756		410.362	348.962		409.512	193.129		409.482	115.029		409.512	69.5153		409.515	1035.08		409.568	252.466		409.494	-57.9095
411.312	510.925		411.008	372.999		412.445	227.488		411.347	856.962		411.018	439.815		411.003	81.6641		411.018	-18.9871		411.018	270.734		411.865	313.884		411.018	159.024		410.987	34.1689		411.018	78.1588		411.02	1121.59		411.071	706.727		410.999	-241.17
412.815	269.446		412.513	381.195		413.949	383.043		412.852	832.022		412.523	282.193		412.508	130.229		412.523	-245.489		412.523	222.674		413.368	421.794		412.523	78.9041		412.492	12.8841		412.523	22.6473		412.524	483.13		412.574	-127.537		412.504	-302.845
414.318	327.363		414.019	370.013		415.453	321.473		414.357	845.877		414.028	321.721		414.013	32.9784		414.028	-129.874		414.028	332.577		414.871	231.694		414.028	-99.2296		413.997	408.183		414.028	206.964		414.028	945.692		414.076	357.677		414.009	-217.927
415.821	235.68		415.524	307.454		416.957	213.78		415.862	732.529		415.533	314.403		415.517	55.9169		415.533	-66.1394		415.533	216.446		416.373	113.587		415.533	-14.3774		415.501	142.073		415.533	-22.9095		415.532	992.277		415.579	446.376		415.513	-5.41008
417.323	364.406		417.029	385.518		418.46	354.963		417.366	775.976		417.038	230.244		417.021	167.048		417.038	37.7185		417.038	491.28		417.875	242.476		417.038	137.461		417.005	94.5639		417.038	-56.9888		417.036	1079.88		417.081	436.565		417.017	-66.2878
418.825	264.544		418.533	338.206		419.962	50.0227		418.87	601.22		418.543	269.245		418.525	65.3755		418.543	-199.297		418.543	207.081		419.377	226.363		418.543	171.285		418.508	142.663		418.543	0.708628		418.539	875.513		418.582	127.25		418.521	-263.554
420.326	220.103		420.037	458.517		421.465	390.958		420.374	737.26		420.047	299.412		420.028	86.9029		420.047	-178.184		420.047	296.851		420.878	246.25		420.047	62.0962		420.012	279.378		420.047	171.166		420.042	894.166		420.084	524.435		420.024	-246.202
421.827	137.089		421.541	277.453		422.967	374.77		421.877	679.096		421.55	429.747		421.531	58.6339		421.55	-132.938		421.55	226.591		422.379	79.1406		421.55	336.893		421.515	205.718		421.55	204.366		421.544	971.84		421.585	30.1264		421.527	-221.225
423.328	384.507		423.044	129.012		424.469	93.4588		423.38	509.729		423.054	470.254		423.034	36.5722		423.054	-251.558		423.054	242.301		423.88	48.0368		423.054	378.677		423.017	322.691		423.054	56.2917		423.047	923.538		423.085	529.33		423.029	-57.618
424.829	109.364		424.548	257.195		425.97	164.024		424.883	543.159		424.557	139.937		424.536	32.7216		424.557	-128.038		424.557	197.983		425.38	140.941		424.557	135.448		424.52	169.304		424.557	143.927		424.549	1066.26		424.586	121.05		424.532	-179.373
426.329	415.666		426.05	289.003		427.472	165.465		426.385	627.386		426.06	229.799		426.038	145.086		426.06	-194.377		426.06	19.639		426.88	66.8563		426.06	170.205		426.022	-183.433		426.06	96.2535		426.05	893		426.086	74.2929		426.034	-174.485
427.829	102.419		427.553	345.436		428.972	264.784		427.887	540.409		427.562	336.844		427.54	59.6679		427.562	-251.572		427.562	334.269		428.38	7.78455		427.562	11.9495		427.524	427.487		427.562	187.256		427.551	680.764		427.586	159.064		427.535	-43.9477
429.329	127.63		429.055	218.494		430.473	186.979		429.389	427.23		429.064	178.074		429.041	106.472		429.064	-247.619		429.064	-19.1252		429.879	107.729		429.064	143.681		429.025	89.0727		429.064	-73.0839		429.052	550.551		429.085	148.367		429.037	-39.7537
430.828	304.305		430.557	246.177		431.973	307.051		430.89	656.848		430.566	285.495		430.542	267.502		430.566	60.484		430.566	106.457		431.378	-6.30916		430.566	248.399		430.526	73.3317		430.566	149.739		430.553	773.36		430.584	149.21		430.538	129.103
432.327	-6.55028		432.059	179.485		433.473	107		432.391	465.263		432.068	119.108		432.043	93.7615		432.068	-278.259		432.068	28.018		432.877	-94.3261		432.068	268.105		432.027	31.2724		432.068	63.6956		432.053	756.191		432.083	62.5964		432.039	-47.372
433.826	84.071		433.56	181.42		434.973	232.826		433.892	538.476		433.569	83.9186		433.543	155.254		433.569	-158.845		433.569	44.5579		434.376	163.68		433.569	189.798		433.527	270.903		433.569	250.281		433.553	748.045		433.582	225.532		433.539	34.8283
435.325	65.1747		435.061	162.98		436.472	216.529		435.393	742.487		435.07	-20.071		435.044	27.9826		435.07	-106.272		435.07	111.078		435.874	-144.288		435.07	36.479		435.028	-4.76877		435.07	93.4991		435.053	365.92		435.08	-150.978		435.039	-146.29
436.823	144.767		436.561	236.166		437.971	254.109		436.893	562.295		436.57	126.143		436.543	275.952		436.57	-178.536		436.57	222.58		437.372	93.7726		436.57	120.147		436.527	106.266		436.57	220.355		436.553	792.817		436.578	404.073		436.539	139.279
438.32	-1.14546		438.062	237.979		439.47	46.5664		438.392	404.901		438.07	206.564		438.043	234.165		438.07	-217.634		438.07	-32.9353		438.869	-67.1363		438.07	240.803		438.027	185.014		438.07	24.8547		438.052	441.736		438.075	438.688		438.038	121.542
439.818	133.443		439.562	324.419		440.968	295.901		439.892	575.305		439.57	296.196		439.542	39.6251		439.57	-185.564		439.57	81.5334		440.367	92.9882		439.57	271.447		439.526	34.4844		439.57	121.002		439.55	782.677		439.573	411.875		439.538	79.5057
441.315	157.539		441.061	140.486		442.466	-15.8865		441.391	422.508		441.07	154.042		441.041	3.33666		441.07	-248.322		441.07	-37.0128		441.864	-33.8516		441.07	15.0791		441.025	-90.3149		441.07	51.8019		441.049	455.64		441.07	172.637		441.036	-106.824
442.812	118.148		442.561	50.1795		443.964	80.2032		442.89	433.508		442.569	265.106		442.539	125.303		442.569	-211.905		442.569	99.4273		443.36	205.347		442.569	55.699		442.524	105.624		442.569	280.259		442.547	497.624		442.566	196.98		442.535	244.558
444.308	6.2765		444.06	-43.4994		445.461	95.1705		444.389	499.307		444.068	114.39		444.038	170.528		444.068	-190.31		444.068	22.8549		444.857	82.586		444.068	30.3071		444.022	15.3091		444.068	161.38		444.045	607.63		444.063	293.91		444.033	137.659
445.805	233.931		445.558	155.449		446.958	23.0155		445.887	578.905		445.567	254.9		445.536	142.014		445.567	-280.535		445.567	19.2712		446.353	-33.1315		445.567	14.9034		445.52	117.749		445.567	62.1673		445.542	819.657		445.559	-10.5682		445.531	170.486
447.301	43.1173		447.057	146.026		448.455	-131.262		447.385	408.301		447.065	3.63678		447.033	257.766		447.065	-241.576		447.065	72.6773		447.848	-218.803		447.065	163.488		447.017	163.95		447.065	157.627		447.039	469.705		447.054	345.551		447.029	196.044
448.796	-75.1584		448.555	272.231		449.951	169.339		448.882	527.496		448.563	242.605		448.531	54.7877		448.563	-304.43		448.563	157.074		449.344	-47.4268		448.563	80.0612		448.515	81.9226		448.563	145.764		448.536	535.775		448.55	328.272		448.526	352.339
450.292	33.1101		450.053	22.0643		451.447	-21.1828		450.38	429.49		450.061	15.809		450.027	229.082		450.061	-175.095		450.061	80.4637		450.839	-161		450.061	193.623		450.012	248.673		450.061	20.5834		450.033	635.866		450.045	486.6		450.023	422.379
451.786	301.929		451.55	86.5261		452.943	-57.8264		451.877	402.283		451.558	185.251		451.524	33.6523		451.558	-171.567		451.558	138.846		452.334	-47.5194		451.558	98.1734		451.508	116.21		451.558	320.089		451.529	498.978		451.54	390.542		451.519	247.168
453.281	207.304		453.047	217.617		454.439	-149.592		453.373	567.875		453.055	240.935		453.02	337.503		453.055	-0.843066		453.055	-19.7765		453.828	-210.983		453.055	188.713		453.005	324.541		453.055	220.297		453.025	717.11		453.034	305.102		453.016	95.7132
454.776	159.241		454.544	87.3365		455.934	50.5206		454.87	491.267		454.552	236.864		454.516	122.637		454.552	-149.921		454.552	214.596		455.322	-74.3894		454.552	9.24057		454.501	78.6746		454.552	261.253		454.521	537.264		454.528	311.285		454.512	438.021
456.27	347.748		456.04	168.686		457.429	116.511		456.366	425.458		456.048	181.041		456.012	145.058		456.048	-206.797		456.048	27.9659		456.816	-118.735		456.048	62.7576		455.996	91.6183		456.048	134.014		456.016	298.438		456.022	428.096		456.007	358.097
457.763	195.828		457.537	168.664		458.923	-60.6195		457.861	300.448		457.544	341.471		457.508	237.769		457.544	-234.468		457.544	11.3334		458.31	-271.017		457.544	128.264		457.492	-65.6197		457.544	267.634		457.511	324.632		457.516	315.541		457.503	231.948
459.257	193.49		459.032	-24.7274		460.417	-57.8721		459.357	294.239		459.04	293.156		459.003	50.7752		459.04	-350.933		459.04	-123.3		459.803	14.7663		459.04	91.7589		458.987	-99.0316		459.04	271.169		459.006	407.847		459.009	561.626		458.998	545.58
460.75	109.738		460.528	65.511		461.911	196.754		460.852	351.829		460.536	247.101		460.497	36.0789		460.536	48.8138		460.536	-25.9329		461.296	-30.3824		460.536	207.243		460.482	57.3906		460.536	209.673		460.5	477.083		460.502	419.355		460.493	372.999
462.243	225.58		462.023	149.38		463.405	-43.7418		462.346	255.219		462.031	120.307		461.992	160.684		462.031	-304.226		462.031	-24.5646		462.788	-129.461		462.031	125.717		461.976	163.655		462.031	134.202		461.994	459.338		461.994	525.733		461.987	354.211
463.735	250.02		463.518	50.8789		464.898	125.641		463.841	306.409		463.526	219.78		463.486	235.594		463.526	-123.05		463.526	-92.1937		464.281	-103.466		463.526	-38.8196		463.47	-7.23106		463.526	74.8115		463.488	424.614		463.487	523.765		463.481	338.223
465.227	162.065		465.013	244.009		466.391	49.903		465.335	204.399		465.02	68.5214		464.98	517.812		465.02	-72.6551		465.02	87.1809		465.773	13.6039		465.02	87.6332		464.964	113.741		465.02	47.5551		464.981	436.91		464.979	936.458		464.975	545.039
466.719	177.721		466.507	69.7697		467.884	-110.957		466.829	132.19		466.514	248.536		466.473	257.343		466.514	-298.038		466.514	35.5604		467.264	-235.248		466.514	323.076		466.457	5.57859		466.514	340.488		466.474	789.225		466.47	833.815		466.468	653.668
468.211	419.994		468.001	172.162		469.376	-35.9373		468.322	-38.2185		468.008	303.826		467.966	0.188825		468.008	-46.1948		468.008	-164.054		468.756	-125.02		468.008	271.508		467.951	95.2899		468.008	113.665		467.967	626.56		467.962	850.843		467.961	399.113
469.702	282.891		469.494	-47.8146		470.868	-95.0391		469.815	192.173		469.502	-67.6047		469.459	198.354		469.502	-245.124		469.502	-32.6616		470.247	-186.709		469.502	241.93		469.443	80.8827		469.502	239.141		469.459	695.915		469.453	720.546		469.454	429.383
471.193	269.416		470.988	219.841		472.36	75.7381		471.308	92.3659		470.995	283.248		470.952	269.842		470.995	-118.822		470.995	60.7392		471.737	-175.314		470.995	154.341		470.936	265.365		470.995	142.97		470.952	645.289		470.944	949.929		470.947	524.482
472.683	378.576		472.481	121.128		473.851	63.3944		472.801	244.359		472.488	362.386		472.444	269.655		472.488	-201.287		472.488	70.1494		473.228	-26.83		472.488	218.743		472.428	2.74408		472.488	-34.8086		472.443	981.682		472.434	1008		472.439	579.418
474.174	493.378		473.973	150.047		475.342	-118.07		474.293	49.1539		473.98	354.814		473.936	376.799		473.98	-204.514		473.98	-23.4299		474.718	-205.256		473.98	261.135		473.92	71.0284		473.98	93.8054		473.935	792.094		473.924	789.758		473.931	292.195
475.664	455.827		475.466	413.599		476.833	53.3445		475.785	286.749		475.473	442.535		475.428	256.276		475.473	-154.502		475.473	66.0024		476.208	-173.59		475.473	133.517		475.412	280.226		475.473	402.804		475.426	943.525		475.414	1244.21		475.422	637.82
477.153	336.928		476.958	34.783		478.323	58.6385		477.277	81.1464		476.965	248.552		476.919	292.089		476.965	-114.247		476.965	-64.5525		477.697	-363.83		476.965	358.889		476.903	2.34354		476.965	46.1797		476.917	682.975		476.904	1283.37		476.914	591.3
478.643	601.689		478.45	322.6		479.813	27.8119		478.768	228.345		478.456	564.869		478.41	334.242		478.456	26.2534		478.456	99.9066		479.187	55.0287		478.456	244.252		478.394	291.39		478.456	225.925		478.408	1036.44		478.393	1317.23		478.405	769.64
480.132	627.115		479.941	205.05		481.303	-159.135		480.259	138.344		479.948	568.489		479.901	347.74		479.948	-45.9977		479.948	149.381		480.675	-273.013		479.948	212.605		479.885	53.3727		479.948	288.032		479.898	772.931		479.882	1209.81		479.895	742.845
481.62	611.212		481.432	129.134		482.793	59.797		481.749	120.146		481.439	401.415		481.391	366.584		481.439	0.00258185		481.439	-128.129		482.164	70.0469		481.439	277.948		481.375	181.299		481.439	82.4939		481.388	766.437		481.37	1258.1		481.386	958.923
483.109	513.986		482.923	51.8512		484.282	-113.391		483.24	131.749		482.93	325.651		482.881	256.779		482.93	-358.743		482.93	-203.622		483.652	-352.788		482.93	133.282		482.865	-7.82183		482.93	1.30277		482.877	445.961		482.859	1181.11		482.876	764.88
484.597	697.442		484.413	306.202		485.771	21.3007		484.73	70.154		484.42	455.2		484.371	510.328		484.42	-44.2313		484.42	198.904		485.14	-122.517		484.42	119.607		484.355	257.017		484.42	31.4511		484.367	957.502		484.346	1413.85		484.365	795.72
486.085	649.588		485.904	3.18709		487.259	3.87216		486.219	13.361		485.91	351.065		485.86	347.235		485.91	-133.46		485.91	73.4492		486.628	-232.135		485.91	312.922		485.844	124.822		485.91	28.9316		485.856	658.062		485.834	1239.32		485.855	809.451
487.572	774.428		487.393	-17.1937		488.747	-2.67653		487.709	60.3703		487.4	289.25		487.349	275.503		487.4	-207.425		487.4	-132.985		488.115	-331.642		487.4	328.228		487.333	-47.3968		487.4	97.7366		487.344	638.64		487.321	1423.52		487.344	826.079
489.059	517.969		488.883	52.0601		490.235	-184.345		489.198	-18.8182		488.889	332.759		488.838	476.136		488.889	-210.125		488.889	101.603		489.602	-245.035		488.889	335.525		488.822	168.367		488.889	63.8588		488.833	1095.23		488.809	1361.47		488.833	1072.61
490.546	802.216		490.372	72.9486		491.723	38.866		490.687	5.7957		490.378	645.593		490.326	565.137		490.378	-163.556		490.378	-34.7869		491.089	-39.3108		490.378	277.813		490.31	203.122		490.378	209.291		490.321	1007.85		490.295	1492.17		490.321	1173.05
492.033	799.176		491.861	22.472		493.21	50.9573		492.175	-165.788		491.867	409.757		491.815	349.509		491.867	-108.716		491.867	73.8474		492.575	-336.468		491.867	323.092		491.799	124.874		491.867	23.0248		491.809	852.476		491.782	1119.61		491.809	1068.4
493.519	881.855		493.35	266.631		494.697	67.9288		493.663	-33.5687		493.356	540.255		493.302	442.257		493.356	-134.601		493.356	79.5067		494.061	-267.503		493.356	287.362		493.286	-7.36661		493.356	158.054		493.296	932.123		493.268	1664.82		493.297	1237.67
495.005	966.257		494.838	74.4248		496.184	106.781		495.151	151.453		494.844	503.089		494.79	567.382		494.844	-43.209		494.844	25.1922		495.547	-357.415		494.844	238.623		494.774	44.4061		494.844	-73.6299		494.783	744.787		494.754	1388.78		494.784	1162.87
496.49	987.39		496.326	-42.1455		497.67	81.5126		496.639	-142.722		496.332	314.262		496.277	611.89		496.332	-100.537		496.332	-124.095		497.033	-200.2		496.332	254.875		496.261	271.2		496.332	269.966		496.27	756.467		496.239	1354.52		496.272	1176
497.976	1092.26		497.813	35.9202		499.156	-80.8749		498.126	-114.094		497.819	565.778		497.764	388.783		497.819	73.4181		497.819	-25.3541		498.518	-243.856		497.819	538.119		497.748	138.024		497.819	160.835		497.756	807.164		497.724	1583.02		497.758	1341.07
499.461	1186.87		499.301	-34.378		500.642	119.618		499.613	113.337		499.307	663.641		499.251	580.065		499.307	-73.3412		499.307	133.416		500.003	-62.3819		499.307	206.354		499.234	305.884		499.307	233.969		499.243	1023.88		499.209	1342.3		499.245	1199.08
500.945	1349.23		500.788	69.9602		502.127	113.992		501.099	-27.4287		500.793	632.853		500.737	562.739		500.793	-3.8118		500.793	76.2174		501.487	-227.774		500.793	497.581		500.721	-23.7141		500.793	94.3613		500.729	1006.61		500.694	1536.37		500.731	1672.04
502.43	1118.34		502.274	142.935		503.612	94.2456		502.585	-106.391		502.28	605.419		502.223	463.809		502.28	40.009		502.28	41.0499		502.972	-495.03		502.28	278.799		502.207	148.962		502.28	267.004		502.214	1106.35		502.178	1504.22		502.217	1402.96
503.914	1433.21		503.761	154.547		505.097	67.3805		504.071	-60.5496		503.766	573.34		503.708	702.278		503.766	115.124		503.766	9.91524		504.455	-279.148		503.766	509.009		503.692	166.673		503.766	1.8889		503.699	1066.11		503.662	1629.86		503.703	1673.84
505.397	1355.85		505.247	195.795		506.581	-141.604		505.557	-215.905		505.252	698.621		505.194	688.15		505.252	89.5364		505.252	-134.186		505.939	-328.125		505.252	460.211		505.178	189.424		505.252	31.0099		505.184	1073.89		505.146	1728.3		505.188	1409.69
506.881	1392.26		506.733	398.681		508.066	55.2926		507.042	-191.456		506.738	647.264		506.679	656.427		506.738	118.249		506.738	-83.2517		507.422	65.0403		506.738	391.404		506.663	32.2255		506.738	64.3593		506.669	1190.68		506.629	1826.54		506.673	1801.51
508.364	1504.44		508.218	464.205		509.549	57.07		508.527	-216.203		508.223	604.274		508.163	750.114		508.223	145.264		508.223	14.7182		508.905	-84.6487		508.223	499.589		508.147	207.083		508.223	215.93		508.153	1236.49		508.112	1982.59		508.158	1878.32
509.847	1419.41		509.703	370.366		511.033	148.728		510.012	-170.146		509.708	516.653		509.648	536.214		509.708	59.5841		509.708	-98.2748		510.388	-489.19		509.708	440.766		509.632	31.0059		509.708	61.7136		509.637	1328.31		509.595	1671.45		509.642	1761.1
511.329	1747.17		511.188	388.165		512.516	182.268		511.496	-127.285		511.193	733.404		511.132	630.73		511.193	73.213		511.193	145.77		511.871	-334.581		511.193	585.935		511.116	110.001		511.193	421.704		511.121	1116.15		511.077	1955.13		511.126	1990.88
512.812	1683.72		512.672	122.603		513.999	79.6886		512.98	-119.62		512.678	673.531		512.616	721.665		512.678	18.1532		512.678	-102.145		513.353	-425.82		512.678	308.096		512.599	56.0753		512.678	126.893		512.604	870.001		512.559	1567.63		512.61	1914.66
514.293	1665.07		514.157	413.679		515.481	84.9906		514.464	-177.15		514.162	644.038		514.099	732.024		514.162	85.4074		514.162	-64.0208		514.834	-298.904		514.162	452.249		514.083	109.238		514.162	222.274		514.087	1405.87		514.041	2074.96		514.093	2126.43
515.775	1620.23		515.64	430.394		516.964	129.174		515.948	-303.876		515.645	655.926		515.582	837.809		515.645	125.978		515.645	-201.855		516.316	-486.83		515.645	375.394		515.566	-49.5048		515.645	143.84		515.57	1332.75		515.522	2027.11		515.576	2079.22
517.256	1771.2		517.124	604.747		518.446	77.2385		517.431	-338.797		517.129	727.2		517.065	783.024		517.129	316.869		517.129	-181.646		517.797	-267.597		517.129	371.532		517.049	-51.1444		517.129	209.582		517.053	1069.64		517.004	2253.11		517.059	2460.02
518.737	1755.98		518.607	515.74		519.927	72.1847		518.914	-96.913		518.612	524.863		518.548	806.671		518.612	-31.9179		518.612	-252.395		519.278	-159.202		518.612	514.661		518.531	99.3266		518.612	189.495		518.535	1237.55		518.484	2059.94		518.542	2386.85
520.218	1808.59		520.09	297.372		521.409	130.012		520.396	-98.2242		520.095	803.918		520.03	781.756		520.095	32.6204		520.095	-197.098		520.758	-397.643		520.095	341.784		520.013	117.916		520.095	227.57		520.016	1529.48		519.965	2423.63		520.024	2575.69
521.698	1878.03		521.573	554.644		522.89	248.722		521.878	-215.73		521.577	743.369		521.512	817.28		521.577	85.4867		521.577	-241.756		522.239	2.08262		521.577	389.898		521.495	191.631		521.577	204.8		521.498	1714.41		521.445	2402.16		521.506	2586.58
523.178	1741.3		523.055	416.556		524.37	86.3127		523.36	-327.431		523.06	734.218		522.993	808.248		523.06	-97.3162		523.06	-146.367		523.719	-436.023		523.06	314.005		522.977	-69.5212		523.06	93.1785		522.979	1377.36		522.925	2488.55		522.987	2153.49
524.658	2195.42		524.537	452.108		525.851	143.786		524.842	-394.327		524.542	840.468		524.475	979.662		524.542	235.214		524.542	-55.9304		525.198	-221.957		524.542	442.105		524.458	232.468		524.542	391.698		524.46	1750.33		524.405	2383.8		524.469	2831.46
526.137	1869.38		526.019	520.3		527.331	56.1403		526.323	-241.417		526.023	550.124		525.956	798.527		526.023	55.0815		526.023	-223.445		526.678	-247.717		526.023	164.197		525.939	123.606		526.023	303.351		525.941	1687.3		525.884	2489.92		525.949	2640.47
527.616	2208.19		527.5	377.132		528.81	9.37691		527.804	-433.702		527.504	977.188		527.436	1017.84		527.504	291.288		527.504	-230.909		528.157	-125.301		527.504	252.282		527.42	70.8996		527.504	291.13		527.421	1802.29		527.363	2766.91		527.43	2693.54
529.095	2058.86		528.981	475.606		530.29	-81.5044		529.284	-481.18		528.985	723.663		528.916	862.619		528.985	146.836		528.985	-173.323		529.635	-286.707		528.985	250.359		528.9	48.3571		528.985	199.028		528.901	1847.29		528.842	2339.77		528.91	2539.67
530.574	2155.39		530.462	412.72		531.769	54.4963		530.765	-307.854		530.466	926.553		530.397	1012.85		530.466	237.728		530.466	-193.685		531.114	-365.932		530.466	596.429		530.38	268.986		530.466	424.038		530.38	2092.3		530.32	3216.52		530.39	3188.86
532.052	2167.8		531.942	334.476		533.248	-5.62077		532.245	-455.721		531.946	960.861		531.876	997.552		531.946	169.968		531.946	-347.993		532.592	-267.974		531.946	134.493		531.859	131.793		531.946	354.153		531.86	1948.33		531.798	3003.15		531.87	3243.13
533.53	2435.07		533.422	166.873		534.726	112.144		533.724	-575.782		533.426	809.59		533.356	890.716		533.426	233.559		533.426	-351.248		534.07	-359.831		533.426	706.549		533.339	-112.213		533.426	381.366		533.339	1798.37		533.276	3052.67		533.349	3029.48
535.007	2245.23		534.902	164.912		536.205	125.792		535.204	-804.036		534.906	790.743		534.835	996.351		534.906	110.502		534.906	-146.447		535.547	-326.501		534.906	485.598		534.818	294.975		534.906	400.669		534.818	1705.42		534.754	2972.09		534.828	3219.91
536.485	2505.28		536.381	254.593		537.682	167.322		536.683	-498.485		536.385	1113.32		536.313	1029.46		536.385	236.801		536.385	-183.59		537.024	67.0203		536.385	367.64		536.297	241.364		536.385	507.055		536.296	2087.48		536.231	3248.4		536.307	3328.43
537.962	2270.21		537.861	97.9155		539.16	-66.2659		538.162	-551.127		537.865	869.335		537.792	1203.04		537.865	106.458		537.865	-161.675		538.501	-251.267		537.865	400.675		537.775	309.962		537.865	458.517		537.774	2013.55		537.708	3196.62		537.786	3300.05
539.438	2526.04		539.339	422.881		540.637	-110.971		539.64	-417.962		539.343	1038.78		539.27	1114.11		539.343	337.476		539.343	-105.703		539.978	87.6411		539.343	278.703		539.253	410.776		539.343	486.048		539.252	2282.63		539.184	3733.76		539.264	3576.77
540.914	2531.78		540.818	236.489		542.114	-12.7934		541.118	-860.991		540.822	927.661		540.748	1033.66		540.822	109.858		540.822	-249.671		541.454	-135.254		540.822	390.725		540.731	198.814		540.822	411.641		540.729	2014.73		540.661	3659.8		540.742	3724.59
542.39	2631.43		542.296	90.7396		543.591	108.267		542.596	-723.213		542.3	739.983		542.225	1271.69		542.3	162.607		542.3	-254.578		542.93	-176.95		542.3	476.739		542.208	192.083		542.3	403.288		542.206	1986.83		542.137	3859.77		542.219	3774.53
543.866	2997.98		543.774	122.633		545.067	169.21		544.073	-588.628		543.778	1060.75		543.703	1102.22		543.778	256.726		543.778	-121.424		544.405	-96.4449		543.778	343.747		543.686	298.591		543.778	449.983		543.683	1975.95		543.612	3504.66		543.696	4074.59
545.342	2988.46		545.252	82.1707		546.543	53.0357		545.551	-709.236		545.255	991.961		545.18	1285.24		545.255	212.216		545.255	-284.208		545.881	-133.735		545.255	603.749		545.162	383.346		545.255	718.718		545.16	2107.07		545.088	4040.47		545.173	4002.77
546.817	2759.87		546.729	40.3514		548.019	-105.255		547.028	-801.036		546.732	948.622		546.656	1297.75		546.732	154.081		546.732	-252.928		547.356	-383.82		546.732	480.744		546.639	197.354		546.732	638.486		546.636	1905.21		546.563	3863.23		546.65	4117.08
548.291	3158.21		548.206	-38.8241		549.494	-139.664		548.504	-726.03		548.209	994.737		548.132	1132.77		548.209	280.324		548.209	-81.5831		548.831	-156.696		548.209	657.732		548.115	541.623		548.209	582.281		548.112	2273.35		548.037	4281.92		548.126	4220.53
549.766	3246.48		549.682	-123.356		550.969	13.8112		549.98	-815.215		549.686	1207.31		549.608	1315.29		549.686	305.947		549.686	-147.173		550.305	-128.361		549.686	534.714		549.591	90.1609		549.686	807.094		549.588	2413.51		549.512	4380.55		549.602	4600.12
551.24	2923.7		551.159	24.7572		552.444	-197.831		551.456	-806.594		551.162	1141.34		551.084	1299.31		551.162	381.953		551.162	4.3041		551.779	-148.813		551.162	565.689		551.067	71.9746		551.162	456.92		551.063	2113.67		550.986	4266.13		551.077	4359.85
552.714	3266.86		552.635	-159.486		553.918	19.4106		552.932	-934.164		552.638	1060.83		552.559	1385.85		552.638	472.344		552.638	-251.151		553.253	-6.0499		552.638	586.658		552.542	493.072		552.638	881.75		552.538	2227.84		552.46	4425.67		552.553	4471.74
554.187	3416.98		554.111	-262.084		555.393	-215.465		554.407	-743.927		554.114	1235.79		554.034	1391.9		554.114	479.124		554.114	-247.538		554.726	0.931037		554.114	844.621		554.017	273.46		554.114	963.578		554.012	2311.02		553.933	4477.16		554.028	4755.79
555.661	3225.05		555.586	-364.037		556.866	-173.457		555.882	-1035.88		555.589	1398.21		555.509	1370.46		555.589	362.295		555.589	-202.855		556.2	-16.8681		555.589	786.577		555.492	418.146		555.589	793.397		555.487	2420.21		555.406	4598.62		555.502	5039
557.134	3268.1		557.061	-345.345		558.34	-259.565		557.357	-1204.03		557.064	1225.11		556.984	1439.54		557.064	378.86		557.064	-212.101		557.672	-162.445		557.064	740.528		556.966	497.137		557.064	868.2		556.961	2174.41		556.879	4111.04		556.977	4703.38
558.606	3470.11		558.536	-430.008		559.813	-159.79		558.831	-1168.37		558.539	1254.48		558.458	1610.15		558.539	629.821		558.539	13.7247		559.145	274.203		558.539	1010.47		558.44	750.442		558.539	684.979		558.435	2530.62		558.352	4733.43		558.451	5094.94
560.079	3552.1		560.01	-361.025		561.286	-438.132		560.305	-1136.9		560.013	1417.33		559.932	1595.28		560.013	658.182		560.013	-142.377		560.617	36.0772		560.013	965.41		559.914	339.067		560.013	877.728		559.908	2067.84		559.824	4824.8		559.925	5035.67
561.551	3678.07		561.484	-611.396		562.759	-52.5893		561.779	-1273.62		561.487	1225.66		561.405	1483.95		561.487	673.944		561.487	-86.4044		562.089	75.1807		561.487	733.341		561.387	456.019		561.487	655.44		561.381	2503.06		561.296	4843.16		561.398	5326.59
563.022	3790.02		562.958	-496.121		564.231	-322.163		563.253	-1178.53		562.961	1504.48		562.878	1477.14		562.961	509.111		562.961	-200.357		563.561	9.5156		562.961	862.267		562.86	677.307		562.961	895.107		562.854	2409.29		562.768	4742.49		562.871	5353.71
564.494	3740.97		564.432	-717.2		565.703	-372.853		564.726	-1408.64		564.435	1273.78		564.351	1531.87		564.435	559.685		564.435	-376.234		565.032	20.0841		564.435	950.187		564.333	564.937		564.435	886.723		564.326	2202.53		564.239	5121.82		564.344	5479.02
565.965	4024.92		565.905	-624.633		567.175	-415.659		566.199	-1301.93		565.908	1376.57		565.824	1690.14		565.908	850.669		565.908	40.966		566.503	63.8885		565.908	895.101		565.806	657.916		565.908	965.28		565.799	2518.77		565.71	5363.15		565.817	5565.54
567.435	3803.87		567.378	-900.418		568.646	-350.582		567.671	-1241.42		567.381	1471.86		567.296	1831.96		567.381	522.065		567.381	-266.756		567.974	-16.0689		567.381	932.009		567.278	704.253		567.381	710.772		567.271	2360.02		567.181	5205.47		567.289	5555.26
568.906	3857.83		568.851	-731.557		570.117	-282.62		569.143	-1404.1		568.853	1621.64		568.768	1779.31		568.853	773.876		568.853	-22.3991		569.445	298.214		568.853	1004.91		568.75	908.953		568.853	957.192		568.742	2197.28		568.652	5571.8		568.761	5891.2
570.376	3815.81		570.323	-812.048		571.588	-426.774		570.615	-1464.96		570.325	1617.93		570.239	1534.22		570.325	633.106		570.325	-254.962		570.915	170.74		570.325	911.808		570.221	665.026		570.325	850.533		570.213	2405.55		570.122	5746.14		570.232	5872.36
571.846	3841.8		571.795	-1087.89		573.058	-465.043		572.087	-1389.02		571.797	1625.71		571.711	1715.68		571.797	804.756		571.797	-160.444		572.384	92.5104		571.797	888.699		571.693	636.477		571.797	842.787		571.684	2383.82		571.592	5561.49		571.704	5958.74
573.316	4081.83		573.267	-886.089		574.528	-374.429		573.558	-1353.27		573.269	1642		573.182	1934.69		573.269	838.829		573.269	-33.8445		573.854	-44.4718		573.269	1117.58		573.163	750.314		573.269	699.948		573.155	2438.09		573.061	5718.87		573.175	6146.36
574.785	3946.88		574.738	-1104.64		575.998	-330.93		575.029	-1585.71		574.74	1728.81		574.652	1939.27		574.74	613.328		574.74	-255.162		575.323	88.7955		574.74	881.464		574.634	613.545		574.74	955.008		574.625	2440.38		574.53	5726.26		574.645	6088.21
576.254	4019.97		576.209	-1200.54		577.467	-489.546		576.5	-1591.34		576.211	1793.12		576.123	1902.4		576.211	842.255		576.211	119.605		576.792	33.3145		576.211	993.338		576.104	565.176		576.211	859.962		576.095	2262.66		575.999	5764.69		576.116	6390.31
577.722	4444.1		577.68	-1184.79		578.937	-607.279		577.97	-1733.16		577.682	1625.95		577.593	2201.1		577.682	906.614		577.682	31.457		578.261	561.087		577.682	880.206		577.574	801.215		577.682	830.801		577.565	2875.96		577.468	6045.14		577.586	6544.65
579.191	4229.28		579.15	-1399.39		580.405	-725.126		579.44	-1467.17		579.152	1657.29		579.063	1988.37		579.152	842.406		579.152	-240.605		579.729	371.117		579.152	948.069		579.044	900.67		579.152	1079.52		579.035	2112.26		578.936	5602.64		579.056	6448.24
580.659	4324.51		580.62	-1368.35		581.874	-577.089		580.91	-1434.37		580.622	1779.16		580.532	2258.21		580.622	997.635		580.622	-48.5804		581.197	148.404		580.622	1031.93		580.514	1087.55		580.622	1160.11		580.504	2614.56		580.404	6303.18		580.525	6830.1
582.126	4457.8		582.09	-1668.65		583.342	-814.167		582.379	-1533.76		582.092	1898.55		582.001	2346.62		582.092	965.303		582.092	-187.468		582.665	323.952		582.092	1286.78		581.983	938.853		582.092	1245.57		581.972	2253.87		581.872	6112.76		581.994	6748.22
583.594	3575.15		583.559	-2445.31		584.81	-1711.36		583.848	-2643.34		583.561	827.469		583.47	994.615		583.561	-54.588		583.561	-1223.27		584.132	-802.236		583.561	-42.3742		583.451	29.5963		583.561	81.8808		583.441	1449.18		583.339	5113.39		583.463	5876.6
585.061	3393.58		585.029	-2615.32		586.278	-1702.67		585.317	-2884.11		585.03	746.918		584.939	1084.19		585.03	-227.034		585.03	-1022.97		585.599	-933.16		585.03	-51.5327		584.92	49.7835		585.03	-91.9535		584.909	1388.49		584.806	5426.08		584.931	5786.27
586.528	2891.07		586.498	-3526.68		587.745	-2402.09		586.786	-3639.07		586.499	-129.099		586.407	388.344		586.499	-884.034		586.499	-2088.59		587.066	-1447.82		586.499	-861.696		586.388	-684.578		586.499	-872.943		586.377	1095.81		586.273	4511.84		586.4	5121.21
587.994	3057.65		587.966	-3309.38		589.212	-2329.63		588.254	-3543.22		587.968	445.42		587.875	619.088		587.968	-906.583		587.968	-1687.12		588.533	-1315.2		587.968	-592.866		587.856	-606.481		587.968	-492.095		587.845	641.136		587.74	4943.65		587.867	5831.44
589.46	4521.32		589.434	-2014.44		590.679	-1028.28		589.722	-1996.56		589.436	1720.48		589.343	2090.42		589.436	922.319		589.436	-500.548		589.999	-68.318		589.436	823.96		589.323	989.081		589.436	782.584		589.312	2191.46		589.206	6885.54		589.335	7292.96
590.926	5070.07		590.902	-2140.85		592.145	-773.051		591.189	-1908.09		590.904	1973.08		590.81	2356.35		590.904	1083.68		590.904	-128.887		591.465	357.841		590.904	1091.78		590.791	1272.12		590.904	1030.09		590.779	2528.79		590.672	6939.5		590.802	7531.78
592.392	4839.92		592.37	-1915.6		593.611	-734.934		592.657	-1853.8		592.371	2238.23		592.277	2468.88		592.371	1112.49		592.371	-85.1299		592.93	391.277		592.371	1063.6		592.258	1104.63		592.371	1270.41		592.245	2539.12		592.137	7363.54		592.269	7743.9
593.857	4937.88		593.837	-1846.71		595.077	-749.932		594.124	-1896.7		593.838	2129.92		593.744	2418		593.838	1147.76		593.838	-115.277		594.395	412.991		593.838	1143.41		593.724	1311.63		593.838	1175.54		593.712	2670.46		593.603	7618.67		593.736	8094.33
595.322	4909.94		595.304	-1953.16		596.542	-1058.04		595.59	-1926.8		595.305	2243.17		595.21	2610.73		595.305	1088.5		595.305	-23.3276		595.86	294.985		595.305	1093.21		595.191	1140.13		595.305	943.471		595.178	2264.8		595.068	7378.88		595.202	8172.08
596.787	4876.11		596.771	-2168.97		598.008	-1009.27		597.057	-2012.08		596.772	2171.97		596.676	2648.06		596.772	899.704		596.772	-142.28		597.325	243.263		596.772	814.013		596.656	1384.13		596.772	926.202		596.644	2312.14		596.532	7594.18		596.668	7979.14
598.251	5338.4		598.237	-2085.12		599.472	-799.611		598.523	-2187.55		598.238	2338.33		598.142	2612.01		598.238	1401.37		598.238	193.866		598.789	331.825		598.238	1281.81		598.122	1448.63		598.238	1190.72		598.109	2745.48		597.997	8074.59		598.134	8415.52
599.715	5165.82		599.703	-2178.62		600.937	-920.066		599.988	-2300.21		599.704	2122.25		599.607	2737.56		599.704	1329.51		599.704	-244.887		600.253	345.675		599.704	972.599		599.588	1379.66		599.704	1113.03		599.574	2568.82		599.461	7782.09		599.599	8792.24
601.179	5266.36		601.169	-2204.47		602.401	-1009.64		601.454	-2019.05		601.17	2422.74		601.072	2736.73		601.17	1159.13		601.17	-116.54		601.717	270.815		601.17	1260.39		601.053	1458.2		601.17	1093.11		601.039	2847.16		600.925	7735.7		601.065	8916.29
602.642	5458.04		602.635	-2399.66		603.865	-1263.32		602.919	-2187.09		602.635	2126.79		602.537	2700.53		602.635	1041.22		602.635	-116.091		603.181	608.246		602.635	1201.17		602.517	1440.27		602.635	1172.96		602.503	2647.51		602.388	8012.42		602.529	8805.68
604.105	5513.85		604.1	-2390.21		605.329	-937.117		604.384	-2172.31		604.1	2280.41		604.002	2731.94		604.1	1285.78		604.1	12.461		604.644	399.971		604.1	1179.94		603.982	1379.88		604.1	1101.57		603.968	2574.85		603.851	8383.26		603.994	8835.42
605.568	5464.81		605.565	-2312.1		606.792	-1240.03		605.848	-2212.72		605.565	2487.6		605.466	2682.98		605.565	1449.83		605.565	-23.8833		606.107	365.993		605.565	1101.71		605.446	1390.04		605.565	1113.94		605.431	2499.2		605.314	8353.22		605.458	9073.51
607.031	5671.92		607.029	-2750.34		608.255	-1170.06		607.312	-2468.32		607.03	2506.37		606.93	2925.64		607.03	1127.36		607.03	-259.123		607.569	577.313		607.03	1446.48		606.91	1532.75		607.03	1040.05		606.895	2450.55		606.777	8378.3		606.922	9320.95
608.493	5485.19		608.493	-2663.92		609.718	-1337.19		608.776	-2362.11		608.494	2273.72		608.393	2838.94		608.494	1576.38		608.494	-69.2566		609.031	456.933		608.494	1183.24		608.373	1448.01		608.494	1265.91		608.358	2427.9		608.239	8582.51		608.386	9418.76
609.955	5869.62		609.957	-2730.85		611.18	-1082.45		610.24	-2603.08		609.958	2563.65		609.857	3053.87		609.958	1460.88		609.958	-73.2837		610.493	933.856		609.958	1388		609.837	1662.84		609.958	1277.51		609.821	2376.24		609.701	8954.86		609.849	9813.94
611.416	5986.21		611.421	-2632.13		612.642	-1519.82		611.703	-2424.24		611.421	2634.17		611.32	2960.44		611.421	1630.88		611.421	8.79695		611.955	564.083		611.421	1390.75		611.299	1590.24		611.421	1271.84		611.284	2697.59		611.162	9167.34		611.312	10059.5
612.878	5951.97		612.884	-2708.76		614.104	-1355.3		613.166	-2579.59		612.884	2732.27		612.782	3256.65		612.884	1470.37		612.884	52.9862		613.416	646.618		612.884	1403.5		612.762	1732.22		612.884	1246.88		612.746	2441.94		612.624	8893.96		612.774	10018.4
614.339	6258.91		614.347	-3046.73		615.565	-1191.89		614.629	-2655.12		614.347	2738.96		614.245	3305.51		614.347	1630.35		614.347	-220.715		614.877	538.462		614.347	1042.25		614.224	1614.78		614.347	1349.65		614.208	2579.28		614.085	9196.74		614.237	10066.7
615.799	6374.04		615.81	-2590.04		617.027	-1201.6		616.091	-2619.85		615.81	2794.25		615.707	3437.01		615.81	1897.84		615.81	-42.3053		616.338	871.618		615.81	1108.99		615.686	1702.94		615.81	1403.12		615.67	2773.63		615.546	9352.66		615.699	10464.4
617.26	6503.35		617.272	-2422.71		618.487	-1394.42		617.553	-2612.75		617.272	2728.13		617.169	3452.16		617.272	1956.82		617.272	-116.784		617.799	806.087		617.272	1252.72		617.148	1515.7		617.272	1275.29		617.131	2597.97		617.006	9345.74		617.161	10565.5
618.72	6828.85		618.734	-1803.71		619.948	-1243.36		619.015	-2671.85		618.734	2903.61		618.63	3519.96		618.734	1965.31		618.734	87.8493		619.259	745.872		618.734	1250.45		618.609	1797.07		618.734	1365.16		618.593	2395.31		618.466	9606.98		618.622	10673
620.18	6718.55		620.196	-1321.07		621.408	-1440.41		620.476	-2819.13		620.196	2716.7		620.091	3504.42		620.196	1619.31		620.196	-90.4036		620.718	628.975		620.196	737.179		620.07	1473.05		620.196	1002.72		620.053	2134.65		619.926	9744.39		620.083	10870.9
621.639	7136.45		621.658	-1023.76		622.868	-1132.57		621.937	-2637.6		621.657	2949.39		621.552	3571.54		621.657	1827.81		621.657	-57.5421		622.178	957.398		621.657	1475.9		621.531	1645.65		621.657	1143.96		621.514	2854.99		621.385	9970.96		621.544	10959.2
623.098	6759.56		623.119	-1568.81		624.328	-1188.84		623.398	-2609.26		623.118	3200.69		623.013	3462.33		623.118	1944.83		623.118	4.43477		623.637	798.143		623.118	1114.62		622.992	1651.88		623.118	1092.88		622.974	2307.32		622.845	9971.71		623.004	11152.9
624.557	7205.88		624.58	-2000.19		625.787	-1274.23		624.859	-2411.1		624.579	3132.6		624.473	3887.77		624.579	2360.36		624.579	131.528		625.096	1049.21		624.579	1218.33		624.452	1863.75		624.579	1281.46		624.434	2759.65		624.304	10239.6		624.465	11273.1
626.016	6803.43		626.04	-2700.92		627.246	-1435.73		626.319	-2710.12		626.04	3210.12		625.933	3861.89		626.04	2120.4		626.04	-169.261		626.555	858.609		626.04	1164.04		625.912	1881.25		626.04	1278.71		625.894	2380.98		625.762	10075.7		625.924	11324.6
627.474	6978.19		627.5	-3049		628.705	-1568.34		627.779	-2789.34		627.5	3289.26		627.392	4079.68		627.5	2310.97		627.5	22.0674		628.013	798.333		627.5	1105.75		627.371	2099.41		627.5	1289.61		627.353	2565.31		627.221	10136		627.384	11892.6
628.932	7155.19		628.96	-3109.42		630.163	-1451.07		629.238	-2944.74		628.96	3345.02		628.852	4256.14		628.96	2512.05		628.96	298.515		629.471	963.389		628.96	1087.45		628.83	2103.22		628.96	1177.16		628.812	2767.63		628.679	10560.5		628.843	11637.1
630.389	7250.42		630.42	-3352.18		631.621	-1720.91		630.697	-2658.32		630.419	3229.41		630.311	4134.28		630.419	2419.66		630.419	227.084		630.929	1053.78		630.419	1152.15		630.289	1996.7		630.419	1383.36		630.271	2912.95		630.136	10339.2		630.302	12027
631.847	7335.88		631.879	-3625.28		633.079	-1372.86		632.156	-2938.09		631.878	3262.42		631.769	4188.1		631.878	2236.8		631.878	-133.227		632.386	935.502		631.878	970.838		631.748	1958.84		631.878	1162.19		631.729	2716.27		631.594	10694.1		631.761	12329.3
633.304	7471.6		633.338	-3553.73		634.536	-1432.93		633.615	-3054.05		633.337	3529.06		633.228	4116.6		633.337	2632.46		633.337	-181.416		633.843	820.564		633.337	1078.53		633.206	2064.66		633.337	1329.65		633.187	2823.58		633.051	10730.2		633.219	12387.1
634.76	7601.56		634.797	-3571.53		635.993	-1531.11		635.073	-3154.19		634.796	3625.33		634.686	4321.79		634.796	2409.66		634.796	171.519		635.3	1000.96		634.796	1049.21		634.664	2143.17		634.796	1303.73		634.645	2695.89		634.508	10902.5		634.677	12598.3
636.217	7576.78		636.255	-3740.66		637.45	-1642.4		636.531	-2791.52		636.254	3482.24		636.144	4399.68		636.254	2531.39		636.254	89.577		636.756	919.707		636.254	825.893		636.122	2324.36		636.254	1323.43		636.102	2853.19		635.964	10989		636.135	12821
637.673	7994.26		637.713	-3600.14		638.907	-1439.8		637.989	-3213.03		637.712	3599.78		637.601	4340.25		637.712	2556.66		637.712	-3.23975		638.213	1131.79		637.712	888.57		637.579	2250.25		637.712	1333.74		637.559	2663.48		637.42	11581.7		637.593	12795.2
639.129	8148		639.171	-3705.96		640.363	-1553.31		639.447	-3162.73		639.17	3683.96		639.058	4508.52		639.17	2611.46		639.17	-50.9307		639.669	1200.23		639.17	1013.24		639.036	2353.85		639.17	1222.65		639.016	3036.78		638.876	11616.7		639.05	13260.8
640.584	7850.01		640.628	-3794.12		641.819	-1981.94		640.904	-3424.61		640.627	3675.79		640.515	4444.49		640.627	2383.81		640.627	-194.495		641.124	657.005		640.627	905.913		640.493	2257.15		640.627	1272.15		640.473	2265.06		640.332	11449.9		640.507	13161.9
642.04	8477.3		642.086	-3827.62		643.275	-1833.68		642.361	-3231.68		642.084	4129.26		641.972	4564.16		642.084	2630.7		642.084	148.069		642.579	1071.14		642.084	1250.58		641.949	2521.18		642.084	1408.25		641.929	3283.34		641.787	11995.3		641.963	13766.5
643.494	8323.88		643.542	-4084.47		644.73	-1767.53		643.817	-3530.93		643.541	4139.39		643.428	4596.53		643.541	2703.14		643.541	40.761		644.034	830.618		643.541	919.24		643.406	2567.93		643.541	1166.93		643.385	2963.62		643.242	11734.9		643.419	13711.6
644.949	8594.73		644.999	-3889.65		646.185	-1962.49		645.273	-3578.37		644.997	4164.16		644.884	4786.62		644.997	2725.13		644.997	-230.417		645.489	822.455		644.997	900.898		644.861	2454.41		644.997	1268.18		644.84	3045.89		644.697	11852.8		644.875	13650.2
646.403	8838.88		646.455	-4007.18		647.64	-1842.57		646.729	-3524.99		646.454	4143.59		646.34	4705.41		646.454	2721.67		646.454	35.5352		646.943	795.648		646.454	911.552		646.317	2690.63		646.454	1257.01		646.296	3015.15		646.151	12310		646.331	13992.3
647.857	8724.32		647.911	-4113.05		649.094	-1776.76		648.185	-3372.79		647.909	4270.68		647.795	4790.92		647.909	2918.76		647.909	56.619		648.398	916.2		647.909	1000.2		647.772	3047.59		647.909	1355.4		647.751	3118.41		647.605	12919.3		647.786	14458.9
649.311	8911.07		649.367	-4153.26		650.548	-1889.06		649.64	-3476.78		649.365	4447.43		649.25	4952.15		649.365	2779.41		649.365	-101.165		649.851	1089.11		649.365	981.849		649.227	2588.31		649.365	1234.35		649.205	2752.66		649.059	12982		649.241	14322
650.764	8804.12		650.822	-4199.81		652.002	-1859.47		651.095	-3674.95		650.82	4395.84		650.705	5123.09		650.82	2818.61		650.82	-17.8152		651.305	887.389		650.82	1033.49		650.682	2568.78		650.82	1323.84		650.66	2540.9		650.513	12530.9		650.696	14652.6
652.218	9209.48		652.277	-4188.7		653.455	-1731.99		652.55	-3600.31		652.275	4560.92		652.159	5005.76		652.275	3096.38		652.275	27.6686		652.758	1143.03		652.275	1162.13		652.136	2779.02		652.275	1237.89		652.114	3077.13		651.966	13211		652.15	15091.7
653.67	9230.16		653.732	-4404.93		654.909	-1807.62		654.004	-3608.85		653.73	4527.67		653.613	5133.16		653.73	3070.71		653.73	-33.7124		654.211	725.037		653.73	962.768		653.59	2782.03		653.73	1162.46		653.568	3093.36		653.419	13292.4		653.604	15174.4
655.123	9542.16		655.186	-4336.5		656.361	-1772.37		655.458	-3762.58		655.184	4834.09		655.067	5391.28		655.184	2855.61		655.184	-261.957		655.663	967.414		655.184	1052.4		655.044	3100.82		655.184	1096.58		655.021	3523.58		654.871	13738.1		655.058	15556.6
656.575	9833.49		656.64	-4548.41		657.814	-1779.23		656.912	-3806.49		656.638	4753.19		656.521	5274.14		656.638	3067.08		656.638	-163.065		657.116	917.162		656.638	869.03		656.497	2876.4		656.638	1145.21		656.474	2981.79		656.324	13584.1		656.511	15730.3
658.027	9671.15		658.094	-4726.65		659.266	-2004.2		658.365	-3744.58		658.092	4992.96		657.974	5414.73		658.092	3288.12		658.092	-83.0351		658.568	902.283		658.092	953.655		657.95	2880.77		658.092	1338.36		657.927	3220.99		657.776	13812.3		657.965	16027.6
659.478	10065.2		659.547	-4560.24		660.718	-2088.28		659.818	-3778.85		659.545	5156.41		659.427	5407.06		659.545	3485.73		659.545	98.1339		660.019	944.78		659.545	925.277		659.403	2843.94		659.545	1217.03		659.38	2956.18		659.227	14000.9		659.418	16254.4
660.93	9868.49		661	-4695.17		662.17	-1966.47		661.271	-3806.31		660.998	5238.55		660.879	5814.13		660.998	3521.91		660.998	-160.557		661.471	1163.65		660.998	1172.9		660.855	3282.91		660.998	1143.2		660.832	2930.36		660.679	13973.7		660.87	16481.7
662.381	10120.2		662.453	-4763.43		663.621	-2154.77		662.724	-3679.95		662.451	5288.38		662.332	5753.94		662.451	3417.68		662.451	-47.1077		662.922	1279.91		662.451	1039.51		662.308	3112.7		662.451	1108.87		662.284	3845.54		662.13	14364.8		662.322	16601.6
663.831	10387.2		663.906	-4916.04		665.072	-2039.18		664.176	-3719.78		663.903	5294.89		663.784	5853.5		663.903	3341.03		663.903	5.48344		664.373	1346.54		663.903	963.123		663.759	3245.31		663.903	1201.03		663.736	2855.7		663.581	14657.2		663.774	16732.1
665.282	10601.6		665.358	-4815.98		666.523	-2010.71		665.628	-3938.79		665.356	5512.09		665.235	5804.81		665.356	3484.96		665.356	87.2172		665.823	1274.56		665.356	1151.73		665.211	3401.74		665.356	1310.68		665.187	3241.86		665.031	14431.9		665.226	17083.2
666.732	10672.4		666.81	-4916.26		667.973	-2174.34		667.08	-3853.98		666.807	5361		666.687	6148.87		666.807	3580.47		666.807	-17.9056		667.273	1282.97		666.807	1078.34		666.662	3107		666.807	1170.81		666.638	3067		666.481	14510.9		666.677	17138.8
668.182	10730.5		668.262	-4938.88		669.423	-2086.09		668.531	-3803.35		668.259	5488.59		668.138	6086.69		668.259	3542.57		668.259	72.116		668.723	1435.76		668.259	937.938		668.113	3472.11		668.259	1183.41		668.089	3195.14		667.931	14980.2		668.128	17391
669.631	11137		669.713	-5205.84		670.873	-2312.95		669.982	-3990.9		669.71	5433.89		669.588	6154.27		669.71	3632.27		669.71	-69.7171		670.173	1409.95		669.71	1051.54		669.564	3348.06		669.71	947.475		669.539	3255.26		669.381	14901.8		669.579	17736.7
671.08	11236.9		671.164	-5189.13		672.323	-1954.91		671.433	-4156.64		671.161	5489.89		671.039	6237.61		671.161	3726.55		671.161	130.596		671.622	1306.52		671.161	962.133		671.014	3412.87		671.161	1041		670.99	3156.38		670.83	15260.8		671.029	17602.1
672.529	11257.1		672.615	-5193.76		673.772	-2154.99		672.883	-4152.56		672.612	5620.6		672.489	6058.71		672.612	3577.44		672.612	25.0563		673.071	1497.49		672.612	953.725		672.464	3371.53		672.612	1067.99		672.439	2939.48		672.279	15368		672.48	17681
673.978	19839.8		674.065	-5359.73		675.221	-2228.18		674.333	-4164.67		674.062	5658.02		673.939	6394.58		674.062	3996.92		674.062	-190.335		674.52	1425.86		674.062	1229.31		673.914	3560.06		674.062	1073.42		673.889	3192.57		673.728	15503.6		673.929	18010.6
675.426	11898.8		675.515	-5219.03		676.669	-2100.48		675.783	-4074.95		675.512	5767.15		675.388	6421.22		675.512	3990		675.512	10.4218		675.968	1285.62		675.512	1037.9		675.363	3769.46		675.512	1133.29		675.338	3437.65		675.176	15953.6		675.379	18284.7
676.874	11869.2		676.965	-5282.67		678.118	-2444.89		677.232	-4095.42		676.962	5787.99		676.838	6539.64		676.962	4015.68		676.962	44.3289		677.416	1797.79		676.962	1196.48		676.812	3618.74		676.962	1177.59		676.787	3101.71		676.624	15472.8		676.828	18267.5
678.322	12204.1		678.414	-5300.65		679.566	-2421.41		678.682	-4102.06		678.411	5826.55		678.287	6582.83		678.411	4161.97		678.411	-200.613		678.864	1456.36		678.411	1202.06		678.261	3868.91		678.411	1217.33		678.236	3187.77		678.072	15993.4		678.277	18668.8
679.769	12135.3		679.864	-5448.96		681.013	-2281.04		680.13	-4265.89		679.86	5821.84		679.735	6680.8		679.86	3961.86		679.86	45.5963		680.311	1504.33		679.86	977.639		679.71	3679.97		679.86	1067.49		679.684	3227.81		679.519	15886.4		679.726	18852.8
681.216	12549		681.313	-5313.61		682.461	-2113.79		681.579	-4248.91		681.309	5891.84		681.184	6909.55		681.309	4287.37		681.309	-29.0417		681.759	1223.71		681.309	1478.21		681.158	3963.93		681.309	1063.06		681.132	3415.84		680.967	16412.6		681.174	18892.4
682.663	12637		682.761	-5595.6		683.908	-2364.64		683.027	-4334.1		682.758	5953.57		682.632	6705.09		682.758	4318.49		682.758	200.474		683.205	1394.49		682.758	1419.78		682.606	3855.8		682.758	1132.05		682.58	3114.86		682.414	16498.3		682.622	19261.7
684.109	12742.5		684.209	-3110.92		685.355	-2367.6		684.475	-4485.47		684.206	6095.03		684.079	6822.42		684.206	4230.22		684.206	-21.8563		684.652	1727.69		684.206	1201.35		684.054	4065.58		684.206	1166.43		684.027	3668.86		683.86	16533.3		684.07	19542.5
685.555	12910.5		685.657	-5086.57		686.801	-2330.67		685.923	-4489.03		685.654	6185.22		685.527	6929.53		685.654	4317.57		685.654	99.9689		686.098	1404.3		685.654	1152.92		685.501	4180.27		685.654	1039.22		685.474	3148.85		685.306	16514.6		685.517	19636
687.001	13091.8		687.105	-5637.56		688.247	-2418.85		687.37	-4318.76		687.101	6173.14		686.974	7117.44		687.101	4168.53		687.101	113.95		687.544	1272.33		687.101	1192.48		686.948	4029.9		687.101	1118.39		686.921	3484.83		686.752	16831.3		686.964	19887.2
688.447	13223.6		688.552	-5761.89		689.693	-2353.14		688.817	-4558.68		688.549	6062.81		688.421	7147.15		688.549	4416.12		688.549	186.089		688.99	1426.77		688.549	1331.04		688.394	4347.45		688.549	1125.95		688.368	3543.79		688.198	16950.4		688.411	20335.9
689.892	13412.8		689.999	-5760.55		691.139	-2234.54		690.264	-4675.78		689.996	6440.21		689.867	7263.65		689.996	4473.34		689.996	46.3849		690.435	1354.63		689.996	1179.59		689.841	4305.95		689.996	1034.89		689.814	3347.74		689.644	17219.9		689.857	22020.4
691.337	13636.5		691.446	-5546.54		692.584	-2135.06		691.711	-4603.06		691.442	6603.35		691.314	7295.96		691.442	4593.18		691.442	523.84		691.881	1424.91		691.442	1300.15		691.287	4479.39		691.442	1152.2		691.26	3605.67		691.089	17813.7		691.303	20729.5
692.782	14144.7		692.893	-5651.87		694.029	-2366.68		693.157	-4576.52		692.889	6549.24		692.759	7283.07		692.889	4709.65		692.889	170.455		693.325	1779.62		692.889	1527.7		692.733	4708.78		692.889	765.874		692.705	3259.59		692.533	17889.9		692.749	21012.2
694.226	14032.2		694.339	-5698.53		695.474	-2286.41		694.603	-4804.16		694.335	6515.87		694.205	7593		694.335	4642.75		694.335	53.2305		694.77	1485.75		694.335	1222.24		694.178	4681.13		694.335	899.909		694.151	3113.5		693.978	17853.5		694.195	21037.6
695.67	14435.3		695.785	-5742.53		696.918	-2371.25		696.048	-4829.98		695.78	6655.26		695.65	7666.73		695.78	5053.48		695.78	76.1675		696.214	1436.3		695.78	1232.79		695.623	4748.44		695.78	1118.3		695.596	3721.38		695.422	18259.5		695.64	21150.7
697.114	14514.8		697.23	-5810.86		698.362	-2222.19		697.493	-4860.98		697.226	6853.4		697.095	7903.27		697.226	4890.85		697.226	61.2669		697.658	1489.29		697.226	1182.33		697.068	4641.73		697.226	889.032		697.04	3407.26		696.866	18479.9		697.085	21731.5
698.557	14647.8		698.675	-5909.52		699.806	-2545.25		698.938	-4822.16		698.671	6920.3		698.54	7889.64		698.671	4980.86		698.671	158.53		699.102	1747.71		698.671	1255.87		698.513	4841.99		698.671	884.108		698.485	3345.11		698.31	18758.7		698.53	21928.9
700	14834.3		700.12	-5850.52		701.249	-2302.42		700.383	-4692.52		700.116	7121.95		699.984	7838.82		700.116	4944.51		700.116	9.95652		700.545	1810.56		700.116	1316.41		699.957	5113.24		700.116	1016.52		699.929	3185.95		699.753	18907.9		699.974	22226.1
701.443	14934.2		701.565	-5786.85		702.692	-2260.7		701.827	-4883.07		701.56	6968.37		701.428	8068.83		701.56	5111.8		701.56	413.548		701.988	1794.84		701.56	1344.94		701.401	5017.48		701.56	665.257		701.373	3386.78		701.196	18677.4		701.418	22575.9
702.886	15212.6		703.009	-5926.51		704.135	-2590.08		703.271	-4725.79		703.005	7244.55		702.872	8305.66		703.005	5284.74		703.005	442.306		703.431	1986.56		703.005	1212.47		702.845	5463.71		703.005	1009.32		702.816	3594.59		702.639	19124.4		702.862	22640.4
704.328	15606.6		704.453	-5987.5		705.578	-2330.58		704.715	-4893.69		704.449	7313.5		704.316	8297.32		704.449	5547.32		704.449	3.23105		704.873	1768.72		704.449	1254		704.288	5318.95		704.449	888.695		704.259	3151.38		704.081	19550.8		704.305	23036.6
705.77	15736		705.897	-5760.83		707.02	-2341.18		706.158	-4998.77		705.892	7346.22		705.759	8470.81		705.892	5405.56		705.892	38.3234		706.315	1969.33		705.892	1498.53		705.731	5280.2		705.892	887.382		705.702	3350.15		705.523	19629.7		705.748	23272.6
707.212	15866.9		707.34	-5959.49		708.462	-2459.9		707.601	-4725.03		707.335	7396.71		707.202	8684.13		707.335	5164.45		707.335	83.5844		707.757	1945.37		707.335	1529.05		707.174	5681.47		707.335	921.372		707.145	3493.91		706.965	19732.9		707.191	23361.2
708.653	16062.3		708.783	-6022.48		709.903	-2327.72		709.044	-5113.47		708.779	7649.98		708.644	8816.29		708.779	5530.99		708.779	361.015		709.198	2202.86		708.779	1317.57		708.616	5944.76		708.779	725.66		708.587	3403.65		708.407	19833.6		708.634	23606.6
710.094	16263.2		710.226	-5982.8		711.345	-2214.65		710.487	-5201.08		710.221	7695.02		710.087	8740.29		710.221	5789.19		710.221	157.616		710.64	2054.8		710.221	1604.09		710.058	5735.08		710.221	750.239		710.029	3499.37		709.848	20412.7		710.076	24063.6
711.535	16557.7		711.669	-5973.45		712.786	-2462.69		711.929	-5178.88		711.664	7848.84		711.529	9049.13		711.664	5748.04		711.664	252.388		712.08	2239.19		711.664	1368.61		711.5	5951.44		711.664	801.103		711.471	3450.07		711.289	20397.2		711.518	24035.4
712.975	16713.7		713.111	-6134.44		714.226	-2326.84		713.371	-5075.86		713.106	7906.45		712.97	8970.82		713.106	5707.56		713.106	99.3317		713.521	2109.03		713.106	1497.12		712.942	6022.84		713.106	544.245		712.912	3799.75		712.729	20550.2		712.96	24374
714.415	17077.2		714.553	-5942.75		715.667	-2160.1		714.813	-5008.01		714.548	7935.85		714.412	8988.35		714.548	5823.75		714.548	391.449		714.961	2138.32		714.548	1658.63		714.383	5906.28		714.548	721.661		714.353	3416.42		714.17	20862.6		714.401	24726.2
715.855	17314.2		715.994	-6150.4		717.107	-2558.46		716.254	-5417.35		715.989	8268.03		715.853	9319.74		715.989	6083.6		715.989	234.739		716.401	2077.06		715.989	1514.14		715.824	6437.79		715.989	852.344		715.794	3432.06		715.61	21285.5		715.842	25051.2
717.295	17348.7		717.436	-5889.38		718.547	-2595.93		717.695	-5083.86		717.43	8192		717.294	9470.98		717.43	5949.12		717.43	236.205		717.841	2171.27		717.43	1606.65		717.264	6032.35		717.43	592.287		717.234	3502.69		717.05	21246.8		717.283	25008
718.734	17499.8		718.876	-5921.68		719.986	-2583.52		719.136	-5396.55		718.871	8077.77		718.734	9394.08		718.871	6218.31		718.871	200.846		719.281	2218.93		718.871	1441.15		718.705	6091.98		718.871	800.484		718.675	3408.3		718.489	21483.6		718.723	25377.5
720.173	17888.5		720.317	-5885.32		721.425	-2522.21		720.576	-5259.42		720.312	8311.34		720.174	9509.03		720.312	6166.17		720.312	359.664		720.72	2712.05		720.312	1673.65		720.145	6530.69		720.312	645.93		720.114	3468.88		719.928	21821.8		720.163	25931.7
721.612	17932.7		721.758	-5701.28		722.864	-2854.01		722.016	-5650.47		721.752	8383.7		721.614	9678.85		721.752	6153.71		721.752	30.6584		722.159	2457.64		721.752	1440.15		721.584	6401.48		721.752	425.617		721.554	3103.45		721.367	22070.5		721.603	25857.7
723.05	18221.4		723.198	-5881.58		724.303	-2616.91		723.456	-5514.69		723.192	8387.87		723.054	10006.5		723.192	6204.92		723.192	327.831		723.597	2386.69		723.192	1490.65		723.024	6585.35		723.192	612.541		722.993	3406		722.806	22348.6		723.043	26376.5
724.488	18655.7		724.637	-5837.21		725.741	-2610.93		724.895	-5450.1		724.632	8811.84		724.493	9934.08		724.632	6340.82		724.632	364.183		725.035	2545.21		724.632	1477.14		724.463	7065.32		724.632	763.696		724.432	3574.52		724.244	22346.2		724.482	26557.1
725.926	18775.6		726.077	-6032.16		727.179	-2376.05		726.334	-5622.68		726.071	9091.62		725.932	9921.5		726.071	6414.4		726.071	303.715		726.473	2538.2		726.071	1419.64		725.902	6681.39		726.071	693.074		725.871	3496.03		725.682	22724.3		725.921	26739.4
727.363	18642		727.516	-6093.44		728.617	-2983.28		727.773	-5624.44		727.51	8744.21		727.371	10025.8		727.51	6402.66		727.51	472.428		727.911	2549.66		727.51	1606.13		727.34	6825.56		727.51	441.67		727.309	3224.51		727.119	22949.9		727.359	27065.5
728.8	19087		728.955	-6260.06		730.054	-2579.62		729.212	-5916.38		728.949	9055.61		728.809	10332		728.949	6783.61		728.949	588.322		729.348	2725.59		728.949	1763.61		728.778	7118.85		728.949	630.477		728.747	3223.98		728.557	23405		728.798	27557.3
730.237	19356.6		730.393	-6698		731.491	-2852.07		730.65	-5700.49		730.387	9161.83		730.247	10176		730.387	6493.25		730.387	84.3988		730.785	2536		730.387	1652.1		730.216	7083.25		730.387	415.491		730.185	3399.42		729.994	23266.5		730.236	27585
731.674	19408.7		731.832	-6834.27		732.928	-2860.62		732.088	-5929.78		731.826	9410.87		731.685	10493.9		731.826	6624.58		731.826	278.659		732.222	3037.88		731.826	1376.58		731.654	7228.78		731.826	348.704		731.623	3364.84		731.431	23514.6		731.673	27822.5
733.11	19918.5		733.27	-7023.86		734.364	-2592.28		733.526	-5849.25		733.263	9365.72		733.122	10522.8		733.263	6881.61		733.263	333.103		733.659	3131.24		733.263	1711.06		733.091	7571.45		733.263	202.112		733.06	3496.23		732.867	24390.1		733.111	28491.7
734.546	19880.8		734.707	-7239.79		735.801	-2957.05		734.963	-5875.9		734.701	9324.41		734.559	10753.5		734.701	6645.33		734.701	462.732		735.095	2826.09		734.701	1671.54		734.528	7132.25		734.701	265.706		734.497	3484.61		734.303	24227.1		734.548	28457.8
735.982	20252.7		736.145	-7419.04		737.237	-3063.93		736.4	-5948.72		736.138	9705.91		735.996	10831.1		736.138	7055.75		736.138	410.547		736.531	2583.41		736.138	1697.02		735.965	7468.19		736.138	266.483		735.933	3599.96		735.739	24332.7		735.985	28964.6
737.417	20286.3		737.582	-7802.62		738.672	-3008.92		737.837	-6184.72		737.575	9986.25		737.433	10964.5		737.575	6997.87		737.575	393.549		737.966	2989.22		737.575	1614.49		737.401	7815.28		737.575	450.435		737.369	3696.29		737.175	24782.7		737.421	29122.3
738.852	20790.4		739.018	-7769.53		740.107	-2863.01		739.274	-6104.9		739.012	9744.42		738.869	11166.9		739.012	7204.69		739.012	411.738		739.401	3441.52		739.012	1847.97		738.837	7698.53		739.012	385.557		738.805	3563.59		738.61	24917.3		738.857	29290.8
740.287	20986.2		740.455	-7780.77		741.542	-2946.21		740.71	-6176.26		740.448	9923.42		740.305	11225.2		740.448	7290.22		740.448	484.116		740.836	3061.31		740.448	1560.44		740.273	7913.95		740.448	259.842		740.241	3963.87		740.045	25611.3		740.293	29803.1
741.721	21123.5		741.891	-7991.33		742.977	-3006.51		742.146	-6338.79		741.884	10054.3		741.741	11294.4		741.884	7322.45		741.884	436.683		742.271	2924.58		741.884	1471.91		741.709	7869.53		741.884	3.28511		741.676	3429.13		741.48	25460.9		741.729	30181.3
743.155	21571.5		743.327	-8104.22		744.411	-2737.93		743.581	-6364.5		743.32	9960.93		743.176	11652.5		743.32	7346.4		743.32	750.441		743.706	3162.35		743.32	1795.37		743.144	8005.29		743.32	251.88		743.112	3557.37		742.914	26158		743.164	30499.2
744.589	21340.1		744.762	-8246.43		745.845	-3167.45		745.017	-6438.38		744.755	10256.4		744.611	11320.4		744.755	7395.05		744.755	659.389		745.14	3159.62		744.755	1565.84		744.579	8160.22		744.755	156.62		744.546	3195.58		744.348	25426.7		744.599	30591
746.023	21701.4		746.197	-8293.97		747.279	-3029.08		746.451	-6468.44		746.191	10358.8		746.046	11744.3		746.191	7529.43		746.191	370.529		746.573	3327.38		746.191	1549.3		746.013	8077.35		746.191	-10.4994		745.981	3689.76		745.782	26153.8		746.034	30724.7
747.456	22164.2		747.632	-8455.84		748.713	-3073.81		747.886	-6517.68		747.625	10394		747.48	11823.2		747.625	7473.51		747.625	558.862		748.007	3236.64		747.625	1534.76		747.448	8131.67		747.625	76.5147		747.415	3702.92		747.216	26438.5		747.468	31303.2
748.889	22314.7		749.067	-8320.03		750.146	-3226.65		749.321	-6656.09		749.06	10641.1		748.914	11956.9		749.06	7775.32		749.06	721.388		749.44	3196.39		749.06	1781.22		748.882	8503.19		749.06	3.65659		748.849	3635.06		748.649	26847.7		748.903	31622.5
750.322	22264.9		750.501	-8708.55		751.579	-3282.6		750.755	-6650.68		750.494	10732		750.348	12345.5		750.494	7712.85		750.494	503.109		750.873	3205.66		750.494	1502.68		750.315	8338.92		750.494	-287.08		750.282	3598.16		750.082	26716.5		750.336	31909.7
751.754	22711.7		751.935	-8646.39		753.011	-3020.66		752.188	-6660.44		751.928	10517.8		751.782	12321.1		751.928	7989.1		751.928	728.024		752.306	3383.42		751.928	1614.13		751.749	8387.86		751.928	-110.7		751.716	3655.25		751.514	27337.9		751.77	32552.7
753.186	23060.1		753.369	-8805.56		754.444	-3365.82		753.622	-6622.38		753.362	10941.4		753.215	12300.6		753.362	8140.07		753.362	511.136		753.738	3413.69		753.362	1689.59		753.182	8639.02		753.362	-307.21		753.149	3856.31		752.947	26993.7		753.203	32420.6
754.618	23345.3		754.803	-8850.06		755.876	-3349.09		755.055	-6815.5		754.795	10946.9		754.648	12492		754.795	8036.78		754.795	823.445		755.17	3669.47		754.795	1829.04		754.614	8851.4		754.795	-28.616		754.581	3891.34		754.379	27778.2		754.636	32761.4
756.05	23106		756.236	-9258.88		757.307	-3421.46		756.488	-6995.79		756.228	11009.2		756.081	12499.3		756.228	7955.21		756.228	571.951		756.602	3214.76		756.228	1566.49		756.047	8569.02		756.228	-668.924		756.014	3166.34		755.81	27653.1		756.069	32986.1
757.481	23682.5		757.668	-8980.02		758.739	-3418.94		757.92	-6722.26		757.661	11248.4		757.513	12865.6		757.661	8235.37		757.661	622.656		758.033	4048.56		757.661	1867.93		757.479	9252.87		757.661	-319.139		757.446	3557.32		757.242	28379.7		757.501	33357.6
758.912	23944.6		759.101	-9350.49		760.17	-3579.53		759.353	-6961.9		759.093	11405.5		758.945	12838.8		759.093	8356.27		759.093	757.56		759.464	3571.87		759.093	1411.38		758.911	9320.96		759.093	-803.268		758.878	3566.27		758.673	28364.8		758.933	33569
760.342	24351.3		760.533	-9368.28		761.6	-3876.23		760.785	-7038.72		760.526	11619.5		760.377	13186.9		760.526	8430.91		760.526	749.665		760.895	3769.7		760.526	1665.82		760.343	9456.31		760.526	-667.317		760.309	3770.2		760.104	28601.5		760.365	33940.3
761.773	24394.8		761.965	-9482.39		763.031	-3756.03		762.216	-7182.71		761.957	11823.3		761.808	13326		761.957	8501.28		761.957	801.97		762.326	3800.05		761.957	1813.27		761.774	9452.91		761.957	-607.291		761.74	3623.09		761.534	28883.7		761.796	34060.5
763.203	24632		763.397	-9503.83		764.461	-3601.93		763.648	-7306.88		763.389	11682		763.239	13271		763.389	8401.4		763.389	884.477		763.756	3623.92		763.389	1314.71		763.205	9605.77		763.389	-834.196		763.171	3475.96		762.965	29130.6		763.227	34339.6
764.632	24924.8		764.828	-9976.6		765.891	-3617.95		765.079	-7314.22		764.82	11983.6		764.67	13466		764.82	8484.26		764.82	845.187		765.186	3855.31		764.82	1454.14		764.636	9746.9		764.82	-818.038		764.602	3837.8		764.395	29433		764.658	35134.6
766.062	25194.3		766.259	-9856.68		767.32	-3796.07		766.51	-7399.73		766.251	12065		766.101	13668.9		766.251	8535.86		766.251	903.101		766.616	3992.22		766.251	1594.58		766.066	9846.3		766.251	-902.823		766.032	4254.62		765.824	29993		766.088	35173.5
767.491	25717.5		767.69	-9731.09		768.75	-3767.29		767.94	-7416.43		767.682	12252.4		767.531	13600.8		767.682	8645.21		767.682	913.219		768.045	3907.66		767.682	1807.02		767.496	9755.99		767.682	-907.557		767.462	3821.4		767.254	29841.6		767.519	35283.3
768.92	25930.5		769.12	-10121.8		770.179	-3931.62		769.37	-7567.29		769.112	12325.6		768.961	13743.6		769.112	9011.31		769.112	956.542		769.474	4058.62		769.112	1552.45		768.926	10098		769.112	-1048.25		768.892	3500.16		768.683	30249.8		768.949	35979
770.348	25895.1		770.55	-9965.88		771.607	-3827.06		770.8	-7709.33		770.542	12520.7		770.391	14226.3		770.542	9091.16		770.542	902.071		770.903	4012.11		770.542	1447.88		770.355	10208.2		770.542	-1118.89		770.321	3831.88		770.112	30603.5		770.378	36131.6
771.776	26075.5		771.98	-10221.3		773.036	-3968.6		772.23	-7497.54		771.972	12379.7		771.82	13976.1		771.972	9053.77		771.972	745.807		772.331	4023.14		771.972	1289.31		771.784	10087.8		771.972	-1125.51		771.75	3209.58		771.54	30605.9		771.807	36196.2
773.204	26674.5		773.41	-10245		774.464	-3896.25		773.659	-7519.93		773.401	12948.6		773.249	14430.8		773.401	9084.13		773.401	1003.75		773.759	4152.69		773.401	1707.74		773.213	10574.6		773.401	-1110.1		773.179	4031.25		772.968	31171.9		773.237	37085.7
774.632	26443.3		774.839	-10352		775.892	-4093		775.088	-7840.5		774.83	12812.4		774.678	14310.4		774.83	9120.26		774.83	897.902		775.187	4375.78		774.83	1602.17		774.642	10631.8		774.83	-1250.66		774.607	3407.88		774.396	31130.5		774.665	37022.1
776.059	26980.8		776.268	-10504.3		777.319	-3887.86		776.517	-7921.23		776.259	12957.1		776.106	14829		776.259	9256.14		776.259	998.263		776.615	4243.41		776.259	1682.59		776.07	10705.3		776.259	-1216.21		776.036	3979.49		775.824	31752.7		776.094	37504.5
777.486	27016		777.696	-10533		778.746	-4034.83		777.945	-7821.14		777.688	13096.7		777.534	14780.6		777.688	9525.78		777.688	1262.83		778.042	4017.58		777.688	1578.02		777.498	10906.1		777.688	-1296.75		777.463	4214.07		777.251	31905.5		777.522	38219.7
778.913	27540		779.125	-10531		780.173	-4088.9		779.373	-7760.22		779.116	13314.2		778.962	14894.2		779.116	9604.19		779.116	1064.62		779.469	4380.28		779.116	1361.44		778.926	11117.3		779.116	-1674.28		778.891	3914.61		778.678	32378.9		778.95	40295
780.34	27609.7		780.553	-10702.3		781.6	-4061.07		780.801	-7829.48		780.544	13539.6		780.39	14854.7		780.544	9814.37		780.544	846.611		780.896	4346.53		780.544	1360.86		780.353	11013.7		780.544	-1716.82		780.318	3476.13		780.105	32200		780.377	38413.2
781.766	28051.2		781.98	-10703.9		783.026	-4257.35		782.228	-8154.91		781.972	13448		781.817	15270.2		781.972	9731.32		781.972	1229.82		782.322	4507.32		781.972	1332.28		781.78	11415.6		781.972	-1635.36		781.745	3698.61		781.531	32449.7		781.804	38647.3
783.192	28431.4		783.408	-10956.8		784.452	-4366.74		783.656	-8123.52		783.399	13597.2		783.244	15082.7		783.399	9822.04		783.399	1211.24		783.748	4689.66		783.399	1523.7		783.207	11469.7		783.399	-1591.91		783.172	3960.06		782.957	32917		783.231	39038.4
784.617	28845.3		784.835	-11101.1		785.878	-4163.23		785.082	-8274.29		784.826	13650.3		784.671	15379.1		784.826	9770.53		784.826	1176.87		785.174	4541.55		784.826	1684.12		784.634	11506.2		784.826	-1768.48		784.598	3697.48		784.383	33174		784.658	39393.5
786.042	28756.1		786.262	-11064.7		787.303	-4246.83		786.509	-8270.24		786.253	13931.4		786.097	15664.6		786.253	9780.79		786.253	1232.72		786.6	4721.98		786.253	1301.53		786.06	11674.1		786.253	-2009.08		786.025	3628.87		785.809	34015.6		786.084	39757.6
787.467	29233.5		787.688	-11445.6		788.728	-4496.53		787.935	-8377.37		787.679	14025.4		787.523	15733		787.679	10269.8		787.679	845.785		788.025	4921.97		787.679	1274.94		787.486	11743.4		787.679	-1963.71		787.45	3561.23		787.234	33641.8		787.51	40063.6
788.892	29460.8		789.114	-11183.8		790.153	-4307.33		789.361	-8397.66		789.105	14320.3		788.949	16029.5		789.105	10475.7		789.105	1135.07		789.45	4924.51		789.105	1530.36		788.911	12089		789.105	-2043.37		788.876	4134.55		788.659	34097.7		788.936	40612.6
790.317	29652.8		790.54	-11417.4		791.577	-4469.24		790.787	-8701.13		790.531	14513.1		790.375	16044.9		790.531	10284.3		790.531	1016.56		790.875	4680.61		790.531	1266.77		790.337	12199		790.531	-2208.07		790.301	3619.84		790.084	34268.2		790.361	40725.5
791.741	29959.6		791.966	-11497.3		793.001	-4246.26		792.212	-8386.77		791.957	14269.8		791.8	16082.3		791.957	10312.7		791.957	1302.28		792.299	4966.26		791.957	1565.18		791.762	12341.3		791.957	-2151.82		791.726	3861.1		791.508	34740.4		791.787	41201.5
793.164	30289.1		793.391	-11452.5		794.425	-4389.38		793.637	-8404.59		793.382	14574.5		793.225	16469.7		793.382	10559.8		793.382	1248.22		793.723	4820.47		793.382	1570.58		793.186	12587.1		793.382	-2404.63		793.151	3671.32		792.932	35294.2		793.211	41670.5
794.588	30410.5		794.816	-11749		795.849	-4636.6		795.062	-8834.57		794.807	14596.1		794.649	16439.1		794.807	10626.8		794.807	1061.37		795.147	5093.25		794.807	1227.99		794.611	12256.2		794.807	-2530.49		794.575	3656.51		794.356	35314.8		794.636	41764.4
796.011	30742.6		796.241	-11730.8		797.272	-4599.93		796.487	-8558.73		796.231	14845.7		796.073	16650.5		796.231	10921.6		796.231	1212.75		796.57	5065.58		796.231	1433.4		796.035	12576.8		796.231	-2309.41		795.999	3867.67		795.78	35733.9		796.06	42274.4
797.434	31290.5		797.665	-11792.9		798.695	-4801.37		797.911	-8791.06		797.656	15030.1		797.497	16587.9		797.656	10749.1		797.656	920.347		797.994	5058.48		797.656	1173.8		797.458	12761.8		797.656	-2668.41		797.423	3368.79		797.203	36053.8		797.484	42483.3
798.857	31608.3		799.09	-11857.4		800.118	-4675.91		799.335	-8990.56		799.08	14957.6		798.921	16608.4		799.08	11040.5		799.08	1032.17		799.417	5307.95		799.08	1302.2		798.882	13308.1		799.08	-2663.48		798.846	3695.88		798.626	36131.3		798.908	43307.3
800.279	31861.8		800.513	-11926.2		801.54	-4401.55		800.758	-8920.24		800.503	15215.9		800.345	17109.8		800.503	11090.6		800.503	1226.21		800.839	5055.98		800.503	1603.6		800.305	13575.9		800.503	-2773.63		800.269	3481.94		800.048	36656.5		800.331	43617.3
801.701	32072.1		801.937	-11890.3		802.962	-4711.3		802.182	-9114.08		801.927	15371.2		801.768	17177.3		801.927	11359.6		801.927	1183.48		802.261	5268.59		801.927	1483		801.728	13440.1		801.927	-2880.87		801.692	4006.95		801.471	37110.3		801.754	43965.2
803.123	32248.3		803.36	-12150.7		804.384	-4902.15		803.605	-9189.1		803.35	15322.5		803.19	17190.7		803.35	11387.3		803.35	1064.97		803.683	5493.76		803.35	1343.4		803.151	13396.8		803.35	-3194.2		803.115	3296.94		802.893	37160.9		803.177	44031.3
804.544	32826.2		804.783	-12273.4		805.806	-4841.11		805.028	-9164.29		804.773	15696.7		804.613	17260.2		804.773	11706.8		804.773	1160.69		805.105	5238.51		804.773	1508.8		804.573	13502.8		804.773	-2939.63		804.537	3818.89		804.314	37414.1		804.599	44588.3
805.965	33013		806.206	-12429.5		807.227	-4925.16		806.45	-9318.65		806.195	15899.8		806.035	17630.7		806.195	11707.2		806.195	1098.63		806.527	5281.84		806.195	1525.2		805.995	13991.4		806.195	-3027.16		805.959	3645.8		805.736	37910		806.022	44729.4
807.386	33387.6		807.628	-12410.8		808.648	-4625.33		807.872	-9128.19		807.618	16230.9		807.457	17770.2		807.618	11561.4		807.618	1294.8		807.948	5714.74		807.618	1280.59		807.417	13804.3		807.618	-3226.8		807.381	3662.67		807.157	38282.7		807.443	45341.5
808.807	33778		809.05	-12635.5		810.068	-4782.6		809.294	-9447.89		809.04	16412		808.879	17860.8		809.04	11761.3		809.04	1212.2		809.369	5398.22		809.04	1503.98		808.838	14168.8		809.04	-3583.56		808.802	3371.52		808.578	38301		808.865	45500.7
810.227	34062.3		810.472	-12630.5		811.489	-4677.97		810.715	-9163.76		810.461	16302		810.3	18204.4		810.461	11997.1		810.461	1287.82		810.789	5768.29		810.461	1512.38		810.259	14332.6		810.461	-3369.44		810.223	3860.32		809.998	38705		810.286	46110.8
811.647	34268.4		811.893	-12693.9		812.909	-4876.44		812.137	-9615.81		811.883	16186		811.721	18330		811.883	12121.7		811.883	1197.68		812.209	5606.93		811.883	1178.77		811.68	14517		811.883	-3681.44		811.644	3422.09		811.419	38851.7		811.707	46296.1
813.067	34457.3		813.314	-12925.5		814.329	-4758.02		813.558	-9378.03		813.304	16726.9		813.142	18477.6		813.304	12222.1		813.304	1437.76		813.629	5656.16		813.304	1789.16		813.101	15130.8		813.304	-3611.58		813.064	3762.82		812.839	39203.2		813.128	46955.4
814.486	34609.1		814.735	-13036.4		815.748	-5049.71		814.978	-9555.41		814.724	16542.8		814.562	18370.3		814.724	12199.4		814.724	1100.08		815.049	5674.98		814.724	1285.55		814.521	14734.1		814.724	-4003.85		814.484	3445.51		814.258	39199.3		814.548	47171.8
815.905	34984.7		816.156	-13176.7		817.167	-4882.49		816.399	-9687.97		816.145	16920.7		815.982	18843		816.145	12377.4		816.145	1220.63		816.468	6133.39		816.145	1335.94		815.941	15100.9		816.145	-3822.27		815.904	3365.16		815.678	40177.2		815.968	47660.2
817.324	35288.2		817.576	-13225.3		818.586	-4984.38		817.819	-9827.7		817.565	17173.6		817.402	19108.8		817.565	12863.3		817.565	1522.41		817.888	6057.38		817.565	1266.32		817.36	15278.1		817.565	-4103.83		817.324	3836.78		817.097	39953.8		817.388	48103.7
818.742	35589.6		818.996	-13134.2		820.004	-4988.38		819.238	-9891.6		818.985	17330.4		818.822	19045.6		818.985	12880		818.985	1267.42		819.306	6121.97		818.985	1281.71		818.78	15167.9		818.985	-3931.55		818.743	3552.36		818.516	40479.1		818.808	48382.2
820.16	36181.8		820.416	-13418.4		821.423	-4902.47		820.658	-9814.67		820.405	17536.2		820.241	19301.4		820.405	12924.5		820.405	1419.67		820.725	5898.15		820.405	1353.09		820.199	15644.2		820.405	-4188.43		820.162	3872.9		819.934	40789.2		820.227	48745.8
821.578	36077.8		821.835	-13690.9		822.841	-5165.67		822.077	-9898.91		821.824	17481		821.66	19325.3		821.824	12800.9		821.824	1571.16		822.143	5970.93		821.824	1463.48		821.618	15864.9		821.824	-4367.47		821.581	3694.4		821.352	41061.9		821.646	49030.6
822.996	36770.8		823.254	-13450.8		824.258	-4922.98		823.496	-9890.32		823.243	17786.7		823.079	19526.3		823.243	13190.1		823.243	1510.87		823.561	6497.3		823.243	1166.86		823.036	16196.2		823.243	-4266.69		822.999	3641.87		822.77	41400.4		823.064	49898.4
824.413	36770.6		824.673	-13702.9		825.676	-5115.38		824.914	-10128.9		824.661	17722.5		824.497	19830.3		824.661	13145.1		824.661	1359.83		824.979	6191.28		824.661	1289.24		824.454	16028		824.661	-4589.08		824.417	3736.29		824.188	41692.7		824.483	50105.2
825.83	37106.3		826.091	-13930.4		827.093	-4888.89		826.333	-10188.7		826.08	18140.2		825.915	20016.4		826.08	13318.9		826.08	1323.02		826.396	6359.85		826.08	1048.62		825.872	16496.3		826.08	-4560.65		825.835	3517.68		825.605	42055.7		825.901	50325.2
827.247	37412.9		827.509	-13686.2		828.509	-5128.51		827.751	-10258.6		827.498	18059.9		827.333	20154.5		827.498	13553.6		827.498	1121.45		827.813	6326.03		827.498	1226		827.289	16597.1		827.498	-4598.41		827.253	3625.02		827.022	42210.4		827.318	50800.3
828.663	37584.4		828.927	-14165.3		829.926	-4983.22		829.168	-10347.7		828.916	18354.6		828.75	20136.7		828.916	13520.2		828.916	1620.12		829.23	6307.81		828.916	1317.38		828.707	16675.5		828.916	-4881.37		828.67	3764.33		828.439	42501.9		828.736	51072.5
830.08	38237.7		830.345	-13842.7		831.342	-5136.04		830.586	-10083.9		830.333	18795.3		830.167	20895.9		830.333	13813.5		830.333	1310.03		830.646	6877.2		830.333	1397.76		830.124	17088.4		830.333	-4991.52		830.087	3938.59		829.856	43632.2		830.153	51716.7
831.495	38361		831.762	-14261.4		832.758	-5583.96		832.003	-10436.3		831.75	18425		831.584	20749.2		831.75	13755.7		831.75	1254.18		832.062	6425.19		831.75	1155.13		831.54	16921.9		831.75	-5028.87		831.504	3235.82		831.272	43062.2		831.57	51570.1
832.911	39011.2		833.179	-14174.5		834.173	-5443.99		833.419	-10299.9		833.167	19129.7		833.001	20747.6		833.167	13955.8		833.167	1442.57		833.478	6900.8		833.167	1667.51		832.957	17398.9		833.167	-5158.44		832.92	3843		832.688	43892.9		832.986	52388.6
834.326	38932.2		834.596	-14590.8		835.589	-5590.12		834.836	-10328.7		834.584	19182.4		834.417	20844.1		834.584	13986.7		834.584	1498.2		834.894	6825.01		834.584	994.882		834.373	17297.5		834.584	-5446.22		834.336	3484.15		834.103	43718.4		834.403	52701.3
835.741	39700.2		836.012	-14497.5		837.004	-5431.35		836.252	-10614.7		836	19249		835.833	21309.6		836	14465.5		836	1383.08		836.309	7064.85		836	1092.26		835.789	17825.6		836	-5241.22		835.752	4005.25		835.519	44500.7		835.819	53489
837.156	39723.1		837.428	-14799.5		838.418	-5647.68		837.668	-10818.8		837.416	19293.7		837.249	21352.2		837.416	14378.1		837.416	1351.19		837.724	7006.29		837.416	1184.63		837.204	17764.4		837.416	-5835.45		837.167	3513.31		836.934	44376.8		837.234	53502.9
838.57	40278.9		838.844	-14525.8		839.833	-5243.11		839.084	-10511		838.832	19697.4		838.664	21596.9		838.832	14456.5		838.832	1666.56		839.139	6949.35		838.832	1318		838.619	18045.6		838.832	-5632.91		838.582	4458.33		838.349	44969.6		838.65	54033.9
839.984	40413.7		840.259	-14701.4		841.247	-5693.65		840.499	-10680.5		840.247	19559.2		840.079	21761.6		840.247	14447.9		840.247	1389.16		840.553	7003.04		840.247	1167.37		840.034	18083.5		840.247	-5955.6		839.997	3462.31		839.763	45011.2		840.065	54562
841.398	41132.3		841.675	-14724.3		842.661	-5543.29		841.914	-10723.1		841.662	20132.9		841.494	22098.5		841.662	15050		841.662	1733.02		841.968	7155.34		841.662	1176.74		841.449	18331		841.662	-5684.54		841.412	4038.24		841.177	45761.6		841.479	55143.3
842.812	41406.9		843.09	-14799.6		844.074	-5340.04		843.329	-10948.9		843.077	20181.6		842.909	22209.4		843.077	15099.1		843.077	1669.11		843.381	7303.26		843.077	1244.11		842.863	18913		843.077	-5877.72		842.826	4195.14		842.591	46384.8		842.894	55286.7
844.225	41408.4		844.504	-15012.1		845.487	-5616.88		844.743	-10980.8		844.492	20189.4		844.323	22375.4		844.492	14820		844.492	1768.46		844.795	7106.81		844.492	1249.48		844.277	18981.6		844.492	-6282.16		844.24	3924.99		844.005	46278.8		844.308	55569.3
845.638	42013.9		845.918	-15027.9		846.9	-5657.83		846.157	-11086.9		845.906	20548.1		845.737	22404.6		845.906	15311.7		845.906	1642.05		846.208	7353.99		845.906	1321.85		845.691	18930.9		845.906	-6533.86		845.654	3908.79		845.418	46304.6		845.722	56229
847.05	42477.3		847.332	-15252.1		848.313	-5643.88		847.571	-11018.2		847.32	20748.9		847.151	22723.8		847.32	15373.4		847.32	1672.9		847.621	7746.79		847.32	1245.21		847.104	19523.7		847.32	-6268.82		847.067	4160.56		846.831	47082.1		847.136	56863.9
848.463	42512.7		848.746	-15157.6		849.725	-5597.03		848.985	-11340.7		848.734	20778.7		848.564	22966.1		848.734	15410.9		848.734	1769.99		849.034	7536.22		848.734	1255.58		848.517	19425.2		848.734	-6786.05		848.48	3432.28		848.244	47401.5		848.549	56867
849.875	42957		850.16	-15481.4		851.137	-5042.28		850.398	-11198.3		850.147	20980.6		849.977	23321.5		850.147	15684.2		850.147	1800.33		850.446	7585.29		850.147	1595.94		849.93	19916.3		850.147	-6711.56		849.893	4289.95		849.656	47733.7		849.962	57770.2
851.287	43606.3		851.573	-15433.5		852.549	-5751.63		851.811	-11193.1		851.56	21186.5		851.39	23195		851.56	15653.5		851.56	1797.93		851.858	7698.98		851.56	1367.31		851.343	20017		851.56	-6858.34		851.305	4018.59		851.068	48009.6		851.374	58092.5
852.698	43482.5		852.986	-15722.9		853.96	-5988.09		853.223	-11505		852.973	21197.4		852.802	23441.6		852.973	15551.6		852.973	1671.77		853.27	7813.31		852.973	1352.67		852.755	20239.3		852.973	-7286.41		852.718	3483.17		852.48	48164.4		852.787	58263.1
854.109	44209.7		854.398	-15526.6		855.372	-5633.65		854.636	-11168.2		854.385	21559.3		854.214	23668.3		854.385	16258.6		854.385	1883.87		854.682	8155.28		854.385	1409.03		854.167	20653.3		854.385	-6915.77		854.13	4422.72		853.891	49009		854.199	58987.8
855.52	44302.8		855.81	-15692.6		856.782	-6058.31		856.048	-11500.5		855.797	21758.3		855.626	23774.1		855.797	16305.4		855.797	1679.22		856.093	7725.88		855.797	1116.39		855.578	20617.9		855.797	-7458.43		855.541	3582.22		855.303	48955.4		855.611	59069.7
856.931	45278		857.222	-15847		858.193	-5585.07		857.46	-11432.9		857.209	21865.3		857.038	24343.1		857.209	16543.2		857.209	1735.83		857.504	8596.13		857.209	1627.76		856.99	21088.2		857.209	-7343.39		856.953	4066.67		856.714	49836.7		857.022	59843.8
858.341	45294.1		858.634	-16038.6		859.603	-5980.93		858.871	-11628.5		858.621	21768.3		858.449	24352.1		858.621	16303.8		858.621	1780.69		858.915	8030.01		858.621	1064.12		858.401	21164.1		858.621	-7667.66		858.364	3628.08		858.124	49775.7		858.434	60227.1
859.751	45877.2		860.045	-16049.6		861.013	-6255.9		860.282	-11595.3		860.032	22282.4		859.86	24308.3		860.032	16713.3		860.032	2021.8		860.325	8288.54		860.032	1258.48		859.812	21636.7		860.032	-7760.24		859.774	4034.44		859.535	50093.6		859.845	60783.6
861.161	46387.3		861.456	-16110.9		862.423	-5905.97		861.693	-11741.3		861.443	22497.5		861.271	24787.6		861.443	16982.7		861.443	2184.17		861.735	8205.72		861.443	1400.84		861.222	21651.9		861.443	-7710.14		861.185	4183.76		860.945	50705.4		861.255	61330.3
862.57	46320.3		862.867	-16601.4		863.832	-6201.13		863.104	-11961.4		862.854	22551.7		862.681	24573		862.854	16879		862.854	1703.8		863.145	8378.54		862.854	1106.19		862.632	21939.8		862.854	-8137.36		862.595	3926.03		862.355	50877.9		862.665	61767.2
863.979	46887.4		864.278	-16319.3		865.241	-6139.4		864.514	-12007.7		864.264	22784.9		864.091	24935.5		864.264	17245.2		864.264	1954.69		864.554	8758.01		864.264	1494.55		864.042	22238.4		864.264	-8020.91		864.005	4072.25		863.764	51375.3		864.076	62412.3
865.388	47245.5		865.688	-16479.5		866.65	-6036.77		865.924	-12063.2		865.674	23007.2		865.501	25342.1		865.674	17007.2		865.674	1905.83		865.963	8551.13		865.674	1495.91		865.452	22341.7		865.674	-8367.79		865.414	3668.43		865.173	51695.6		865.485	62712.6
866.797	47495.5		867.098	-16637		868.058	-6157.24		867.334	-12097.8		867.084	23229.6		866.91	25788.9		867.084	17518.2		867.084	1999.24		867.372	9076.91		867.084	1399.26		866.861	22793.7		867.084	-8362.02		866.824	3794.56		866.582	51900.6		866.895	63136.1
868.205	48032.6		868.507	-16932.8		869.467	-6351.82		868.743	-12170.6		868.493	23167		868.32	25662.8		868.493	17734		868.493	1774.9		868.781	8572.33		868.493	1471.62		868.27	22497.3		868.493	-8594.59		868.233	3798.65		867.991	52263.6		868.304	63552.9
869.613	48467.7		869.916	-16948		870.875	-6377.49		870.152	-12101.6		869.902	23466.4		869.729	25921.9		869.902	17983.8		869.902	2166.83		870.189	8988.41		869.902	1529.98		869.679	23242.7		869.902	-8669.5		869.641	4187.68		869.399	53110.4		869.713	64057.8
871.02	48809.8		871.325	-17123.4		872.282	-6574.27		871.561	-12224.7		871.311	23681.9		871.137	26030.1		871.311	18112.4		871.311	1948.02		871.597	9054.15		871.311	1579.33		871.087	23273.7		871.311	-8741.78		871.05	4165.67		870.807	53148		871.121	64576
872.428	49229.9		872.734	-17171.1		873.689	-6248.14		872.969	-12373		872.72	23946.5		872.546	26268.4		872.72	18211		872.72	1985.46		873.005	9093.55		872.72	1458.68		872.495	23568.5		872.72	-9102.41		872.458	3835.61		872.215	53752.5		872.53	65026.4
873.835	49456		874.142	-17329.2		875.096	-6535.12		874.378	-12491.5		874.128	24265.1		873.954	26546.8		874.128	18240.5		874.128	2043.18		874.413	9235.61		874.128	1293.04		873.903	23716		874.128	-9156.41		873.866	3908.51		873.622	54105.9		873.938	65657.1
875.242	49717.2		875.551	-17421.5		876.503	-6334.19		875.786	-12274.1		875.536	24296.8		875.361	26817.4		875.536	18536.8		875.536	1929.15		875.82	9494.33		875.536	1498.39		875.31	23987.2		875.536	-9134.78		875.273	4170.35		875.03	54660.1		875.345	66108
876.648	50264.4		876.958	-17635.2		877.91	-6438.37		877.193	-12614.9		876.944	24433.6		876.769	26993.2		876.944	18661.1		876.944	2324.39		877.227	9571.72		876.944	1424.74		876.718	24029.1		876.944	-9195.52		876.68	3825.15		876.437	55105.2		876.753	66562.1
878.054	50797.6		878.366	-17566.2		879.316	-6581.65		878.601	-12817.8		878.351	24759.5		878.176	27218.1		878.351	18870.3		878.351	2276.9		878.633	9734.77		878.351	1400.09		878.124	24540.7		878.351	-9693.65		878.087	4071.89		877.843	55387.2		878.16	67004.5
879.46	51351.9		879.773	-17737.4		880.722	-6334.03		880.008	-12672		879.759	24950.4		879.583	27361.1		879.759	18841.4		879.759	2309.67		880.04	9649.49		879.759	1328.44		879.531	24783.1		879.759	-9682.16		879.494	4046.59		879.249	55860.1		879.567	67567.2
880.866	51648.2		881.18	-18144		882.127	-6767.51		881.414	-12640.2		881.165	25272.4		880.989	27697.3		881.165	19061.4		881.165	2004.71		881.446	9778.87		881.165	1326.8		880.937	24888.3		881.165	-9872.07		880.9	3499.24		880.656	56222.8		880.973	67907.1
882.271	52214.6		882.587	-17917.9		883.532	-6656.09		882.821	-12677.7		882.572	25486.5		882.396	27779.7		882.572	19407.3		882.572	2300.01		882.851	10220.9		882.572	1430.15		882.343	25440.1		882.572	-10065.4		882.306	4067.84		882.061	56866.4		882.379	68348.3
883.676	52536		883.993	-18144.1		884.937	-6628.77		884.227	-12864.3		883.978	25590.6		883.802	28242.2		883.978	19459.1		883.978	2431.59		884.257	10083.7		883.978	1464.49		883.749	25710.8		883.978	-10213.1		883.712	4001.39		883.467	57214.9		883.785	68884.7
885.081	52712.5		885.399	-18420.6		886.342	-6892.55		885.633	-13006.1		885.384	25919.9		885.207	28284.8		885.384	19520.9		885.384	2346.43		885.662	10064.1		885.384	1361.84		885.155	25668.2		885.384	-10490.2		885.118	3712.89		884.872	57235.3		885.191	69588.4
886.485	53268		886.805	-18335.4		887.746	-6429.43		887.039	-13008.1		886.79	25962.2		886.613	28452.7		886.79	19675.6		886.79	2356.54		887.067	10227.2		886.79	1296.19		886.56	26126.3		886.79	-10605.7		886.523	4079.34		886.277	58156.6		886.596	69859.4
887.89	53605.6		888.21	-18593.5		889.15	-6794.41		888.444	-13212.2		888.195	26179.6		888.018	28967.7		888.195	19810.2		888.195	2141.92		888.471	10279.9		888.195	1334.54		887.965	26545.2		888.195	-10544.7		887.928	4149.73		887.681	57995.8		888.001	70213.6
889.294	54079.2		889.615	-18568.9		890.554	-6689.49		889.849	-13477.5		889.6	26481.2		889.423	29200.8		889.6	19935.7		889.6	2438.57		889.876	10440.3		889.6	1328.89		889.369	26702.9		889.6	-10883		889.332	3831.08		889.086	58814.9		889.406	70898.2
890.697	54411		891.02	-18880.6		891.958	-7177.67		891.254	-13226.9		891.005	26686.8		890.827	29307.1		891.005	20265.2		891.005	2650.5		891.28	10435.5		891.005	1307.24		890.774	26898.4		891.005	-10983.8		890.737	3910.38		890.49	58894.9		890.811	71185
892.1	54925.8		892.425	-19036.7		893.361	-6796.96		892.658	-13415.5		892.41	26713.5		892.232	29471.6		892.41	20592.6		892.41	2537.7		892.683	10604.3		892.41	1569.58		892.178	27226.7		892.41	-11031.1		892.141	3737.62		891.893	59831.8		892.215	72042.1
893.503	55479.7		893.829	-18885		894.764	-7057.34		894.062	-13467.3		893.814	27198.3		893.635	29654.3		893.814	20680.9		893.814	2584.17		894.087	10599.8		893.814	1478.93		893.581	27410.7		893.814	-11545.7		893.544	3879.81		893.297	59966.6		893.619	72363.5
894.906	56239.6		895.233	-19107.6		896.166	-7010.82		895.466	-13323.2		895.218	27393.2		895.039	30053.2		895.218	20905.1		895.218	2487.91		895.49	11055.9		895.218	1555.27		894.985	27849.6		895.218	-11476.8		894.948	3612.96		894.7	60556.3		895.022	72906.2
896.309	56365.7		896.637	-19345.6		897.569	-7297.4		896.87	-13645.3		896.621	27290.2		896.443	30094.2		896.621	20969.3		896.621	2543.93		896.893	11031.8		896.621	1389.62		896.388	27940.2		896.621	-11663.4		896.351	3675.04		896.103	60716		896.426	73320.2
897.711	57008.8		898.04	-19092.8		898.971	-6999.08		898.273	-13508.6		898.025	27997.3		897.846	30482.4		898.025	21086.4		898.025	2733.23		898.295	11325.3		898.025	1488.96		897.791	28317.7		898.025	-11943.4		897.754	4226.08		897.505	61434.5		897.829	74348.5
899.113	57218.1		899.443	-19423.4		900.373	-6909.86		899.676	-13829		899.428	28067.5		899.248	30452.8		899.428	20981.5		899.428	2723.8		899.698	10996.6		899.428	1330.31		899.193	28221		899.428	-12124.9		899.156	4004.06		898.908	61461		899.231	74352.1
900.514	58068.4		900.846	-19486.2		901.774	-7217.74		901.078	-13774.6		900.83	28305.8		900.651	30987.4		900.83	21552.5		900.83	2790.64		901.1	11321.5		900.83	1732.65		900.595	28847.1		900.83	-12225.8		900.559	4097.99		900.31	62211.5		900.634	75188
901.915	57903.9		902.249	-19825.4		903.175	-7235.72		902.481	-13949.4		902.233	28183.2		902.053	31118.1		902.233	21494.5		902.233	2751.77		902.501	11367.1		902.233	1363		901.997	29199		902.233	-12447.3		901.961	3618.87		901.711	62305.8		902.036	75396.3
903.316	58795.4		903.651	-19538.8		904.576	-7370.8		903.883	-13662.3		903.635	28717.8		903.455	31424.1		903.635	21672.3		903.635	2857.17		903.903	11878.5		903.635	1554.34		903.399	29785.7		903.635	-12400.1		903.362	3900.7		903.113	63349.1		903.438	76245.8
904.717	59277.1		905.053	-19746.6		905.977	-7213.97		905.285	-14138.4		905.037	28915.4		904.857	31699.2		905.037	22035.2		905.037	2791.86		905.304	11714.5		905.037	1624.68		904.8	29582.3		905.037	-12813.5		904.764	3808.47		904.514	63670.3		904.839	76584.7
906.118	59438.9		906.454	-20057.6		907.377	-7290.25		906.686	-14262.6		906.438	28988.2		906.258	32083.6		906.438	22030		906.438	2721.82		906.705	11670.2		906.438	1642.03		906.201	30050.7		906.438	-13084.4		906.165	3810.18		905.915	64022.5		906.241	77149.9
907.518	59923.8		907.856	-20011		908.777	-7340.63		908.087	-14184.1		907.84	29227.1		907.659	32336.1		907.84	22377.7		907.84	2732.06		908.105	11971.6		907.84	1576.37		907.602	30358.9		907.84	-13056.7		907.566	4014.84		907.315	64653.6		907.642	77945.5
908.917	60623.8		909.257	-20229.7		910.177	-7555.1		909.488	-14293.6		909.241	29600.1		909.06	32078.8		909.241	22213.4		909.241	2798.58		909.505	11957.8		909.241	1465.71		909.003	30675		909.241	-13386.5		908.966	3727.45		908.716	64946.7		909.042	78315.4
910.317	60966		910.658	-20363.6		911.576	-7327.68		910.889	-14419.4		910.641	29651.2		910.46	32680.8		910.641	22677		910.641	3193.39		910.905	12345.6		910.641	1405.05		910.403	31205		910.641	-13415.9		910.366	4056		910.116	65655.7		910.443	78990.6
911.716	61674.2		912.058	-20596.9		912.975	-7339.35		912.289	-14223.3		912.042	29983.5		911.86	32891.9		912.042	22980.6		912.042	3275.48		912.305	12025.1		912.042	1323.4		911.803	31293.8		912.042	-13435.7		911.766	4173.5		911.515	66168.6		911.843	79400.2
913.115	61621.7		913.458	-20554.5		914.374	-7497.12		913.689	-14538.4		913.442	30252.9		913.26	32929.2		913.442	23073.2		913.442	3189.85		913.705	12250.4		913.442	1527.74		913.202	31605.5		913.442	-13613.1		913.166	3535.94		912.915	66540.6		913.243	80052.1
914.514	62589.2		914.858	-20602.4		915.772	-7588.99		915.089	-14529.6		914.841	30488.4		914.66	33328.8		914.841	23290.7		914.841	2991.51		915.104	12333.3		914.841	1719.08		914.602	31877.1		914.841	-13998		914.565	4072.33		914.314	66583.4		914.642	80561.4
915.912	62529.9		916.258	-20893.6		917.171	-7544.97		916.488	-14890		916.241	30622.1		916.059	33690.6		916.241	23526.2		916.241	3157.45		916.502	12586		916.241	1621.42		916.001	32256.5		916.241	-14173.3		915.964	3951.66		915.713	67453.3		916.041	81210.1
917.31	62934.8		917.657	-20931		918.569	-7251.03		917.888	-14653.5		917.64	30902.9		917.458	33874.5		917.64	23662.6		917.64	3342.67		917.901	12332.4		917.64	1457.76		917.399	32364.8		917.64	-14512.3		917.363	4062.94		917.111	67879.1		917.44	81784.1
918.708	63694.8		919.056	-21124.8		919.966	-7665.2		919.286	-14782.3		919.039	31128.8		918.857	34307.7		919.039	23850		919.039	3261.18		919.299	12755.5		919.039	1639.1		918.798	33014		919.039	-14610.7		918.762	3846.16		918.509	68017.9		918.839	82332.4
920.106	64444.9		920.455	-21172.9		921.364	-7561.47		920.685	-14592.1		920.438	31368.9		920.255	34567.2		920.438	24040.4		920.438	3382.98		920.697	12669.3		920.438	1463.44		920.196	32949.1		920.438	-14738.7		920.16	3680.32		919.907	68466.7		920.237	82631.2
921.503	64423.2		921.853	-21170.3		922.761	-7600.83		922.083	-14819.2		921.836	31349.1		921.653	34423.8		921.836	24228.7		921.836	3298.07		922.095	13189.8		921.836	1287.78		921.594	33301.1		921.836	-15025.2		921.558	3789.43		921.305	68730.4		921.635	83236.3
922.9	65299.7		923.251	-21241		924.157	-7775.3		923.481	-14830.4		923.234	31839.4		923.051	34926.6		923.234	24331		923.234	3245.44		923.492	13225		923.234	1482.12		922.991	33524		923.234	-15155.3		922.955	3965.48		922.703	69699.1		923.033	84015.7
924.296	65615.3		924.649	-21611.9		925.554	-7620.86		924.879	-15025.8		924.632	32045.9		924.448	35070.7		924.632	24537.3		924.632	3457.1		924.889	13390		924.632	1867.46		924.389	34037.8		924.632	-15290.9		924.353	3935.47		924.1	69992.8		924.431	84529.6
925.693	66175.2		926.047	-21615.2		926.95	-7844.52		926.276	-15095.3		926.029	32156.6		925.846	35364		926.029	24527.6		926.029	3238.06		926.286	12956.7		926.029	1496.8		925.785	34191.5		926.029	-15640.1		925.75	3784.41		925.496	70530.5		925.828	85027.9
927.089	66527.1		927.444	-21665.8		928.346	-7837.28		927.674	-14923		927.426	32444.4		927.243	35583.6		927.426	25022.8		927.426	3751.3		927.683	13494.1		927.426	1506.14		927.182	35129.1		927.426	-15760.8		927.146	4238.28		926.893	71002.2		927.225	85570.5
928.485	67027.3		928.841	-21722.7		929.742	-7907.14		929.07	-14932.8		928.823	32749.4		928.639	35830.3		928.823	25242		928.823	3683.83		929.079	13818.2		928.823	1581.48		928.579	35073.7		928.823	-16165.1		928.543	4184.1		928.289	71273.9		928.621	86362.5
929.88	67207.7		930.237	-22051.9		931.137	-8039.09		930.467	-15421.8		930.22	32913.5		930.036	35960.3		930.22	25395.2		930.22	3306.66		930.475	13557.1		930.22	1328.82		929.975	35183.2		930.22	-16210		929.939	3832.86		929.685	71800.6		930.018	86593
931.275	67677.2		931.634	-22129.4		932.532	-7923.14		931.863	-15307		931.616	32949.7		931.432	36452.6		931.616	25518.4		931.616	3437.78		931.871	13840.7		931.616	1662.15		931.37	35802.6		931.616	-16471.5		931.335	3625.57		931.081	72160.2		931.414	87185.8
932.67	68528.9		933.03	-22192.1		933.927	-7560.3		933.259	-15485.4		933.012	33342.2		932.828	36713		933.012	25891.6		933.012	3627.19		933.266	14147		933.012	1786.49		932.766	36446.9		933.012	-16632.5		932.731	4161.21		932.476	73541.9		932.809	88090
934.065	68866.8		934.426	-22445.2		935.321	-8277.55		934.655	-15497.9		934.408	33622.7		934.223	36848.8		934.408	25897.7		934.408	3591.89		934.661	14048.1		934.408	1139.83		934.161	36390.2		934.408	-16844.1		934.126	3994.8		933.871	73498.6		934.205	88318.6
935.459	69060		935.821	-22570.6		936.715	-8025.89		936.05	-15555.5		935.803	33969.5		935.618	36969.7		935.803	26333.9		935.803	3864.89		936.056	14278.9		935.803	1498.17		935.556	36697.5		935.803	-17024.4		935.521	4015.32		935.266	74114.3		935.6	89306.7
936.853	69541.3		937.216	-22674.3		938.109	-8204.34		937.445	-15734.3		937.198	34392.4		937.013	37431.9		937.198	26321		937.198	4078.19		937.45	14553.4		937.198	1392.51		936.951	36990.7		937.198	-17231.2		936.916	3803.79		936.661	74577		936.995	89833.2
938.247	70232.8		938.611	-22940.3		939.503	-8343.88		938.84	-15733.3		938.593	34571.5		938.408	37792.4		938.593	26429.1		938.593	3672.78		938.845	14264.7		938.593	1251.84		938.345	37141.9		938.593	-17616.6		938.31	3543.19		938.055	74648.8		938.389	90044.1
939.641	70513.5		940.006	-22820.5		940.896	-8359.52		940.235	-15568.5		939.988	34890.7		939.802	38049.1		939.988	26843.2		939.988	3931.66		940.238	14914.7		939.988	1471.18		939.739	37702		939.988	-17627.6		939.704	4205.54		939.449	75426.5		939.784	91271.4
941.034	71145.5		941.4	-23139.1		942.289	-8113.26		941.629	-15777.8		941.382	34798.2		941.196	38267		941.382	27238.3		941.382	3874.85		941.632	14962.4		941.382	1410.52		941.133	38036.1		941.382	-17993.2		941.098	3888.83		940.843	75705.3		941.178	91675.1
942.427	71494.6		942.794	-23217		943.682	-8318.1		943.023	-16135.2		942.776	35228.8		942.59	38617.2		942.776	27575.4		942.776	3869.33		943.026	15011.9		942.776	1484.86		942.526	38279.2		942.776	-18121.5		942.491	4120.06		942.236	76082.1		942.571	92085.3
943.819	71936		944.188	-23421.1		945.074	-8298.03		944.416	-16353.9		944.17	35321.5		943.983	38583.7		944.17	27438.5		944.17	4021.11		944.419	14897.1		944.17	1455.2		943.92	38534.2		944.17	-18448.3		943.885	3786.22		943.629	76353.9		943.965	92557.9
945.212	72412.6		945.582	-23742.6		946.466	-8383.06		945.81	-16359.7		945.563	35455.5		945.377	38999.4		945.563	27793.6		945.563	3847.19		945.811	15106.1		945.563	1017.53		945.313	38826.2		945.563	-18914.8		945.278	3844.33		945.022	77209.8		945.358	93204.9
946.604	73225.4		946.975	-23744.4		947.858	-8149.19		947.203	-15963.6		946.956	36182.6		946.769	39659.4		946.956	28278.7		946.956	4326.57		947.204	15630.8		946.956	1661.87		946.705	39720.3		946.956	-18548.9		946.67	4449.37		946.414	78404.7		946.751	94132.4
947.995	73509.5		948.368	-23975.4		949.25	-8555.41		948.595	-16559.7		948.349	36027.9		948.162	39705.6		948.349	27970.8		948.349	4075.25		948.596	15348.3		948.349	1253.21		948.097	39436.3		948.349	-19219.7		948.063	3944.35		947.807	78120.6		948.143	94526.3
949.387	74080.8		949.76	-23951.8		950.641	-8391.74		949.988	-16380		949.741	36404.4		949.554	39964.1		949.741	28395		949.741	4239.23		949.988	15773.5		949.741	1481.55		949.489	40231.3		949.741	-19459.1		949.455	3784.27		949.199	78334.6		949.536	95304.7
950.778	74507.3		951.152	-24046.4		952.032	-8466.16		951.38	-16699.4		951.134	36820.1		950.946	40204.9		951.134	28461.1		951.134	4227.52		951.38	15704.5		951.134	1460.88		950.881	40409.3		951.134	-19481.1		950.847	4020.13		950.59	79378.6		950.928	95865.5
952.169	74954.1		952.544	-24001.4		953.422	-8403.67		952.772	-16531		952.526	37069		952.338	40427.9		952.526	28812.2		952.526	4493.11		952.771	16037.2		952.526	1701.22		952.273	40941.4		952.526	-19857.8		952.238	3952.93		951.982	79830.7		952.319	96453.8
953.56	75659.2		953.936	-24182.6		954.813	-8526.29		954.164	-16712.8		953.917	37493.1		953.73	40707.3		953.917	29105.4		953.917	4440		954.162	16149.7		953.917	1567.56		953.664	41231.4		953.917	-20084.2		953.63	3815.66		953.373	80104.8		953.711	97236.6
954.95	75909.4		955.328	-24345.2		956.203	-8698		955.555	-16777.7		955.309	37442.3		955.121	41219.9		955.309	29286.5		955.309	4387.19		955.553	16242.9		955.309	1601.9		955.055	41256.5		955.309	-20107.2		955.021	3973.34		954.764	80397		955.102	97507.8
956.34	76576		956.719	-24584		957.593	-8766.81		956.946	-16749.7		956.7	37842.8		956.512	41470.7		956.7	29604.7		956.7	4452.69		956.944	16469.9		956.7	1636.23		956.445	41784.6		956.7	-20531.9		956.411	3750.95		956.154	81222.3		956.493	98260.5
957.73	77021.8		958.11	-24664.2		958.982	-8686.71		958.337	-17037		958.09	38229.4		957.902	41783.9		958.09	29721.9		958.09	4461.49		958.334	16517.6		958.09	1583.57		957.836	42336.7		958.09	-20628.2		957.802	4130.49		957.544	81407.6		957.883	98770.6
959.119	77420.8		959.5	-24633.6		960.372	-8757.71		959.727	-17130.4		959.481	38356.3		959.292	42048.3		959.481	29936.1		959.481	4584.61		959.724	16839.2		959.481	1538.91		959.226	42525.9		959.481	-20914.2		959.192	4078.97		958.934	82241.9		959.273	99862.3
960.508	78061.1		960.89	-24807.3		961.76	-8766.81		961.117	-17124.9		960.871	38694.4		960.682	42237		960.871	30288.3		960.871	4611.02		961.113	16998.4		960.871	1381.25		960.615	43023.1		960.871	-21209.9		960.581	4065.39		960.324	82668.4		960.663	99897.4
961.897	78446.7		962.28	-24974.3		963.149	-8975.01		962.507	-17373.6		962.261	38919.6		962.072	42373		962.261	30255.6		962.261	4669.75		962.503	16743.5		962.261	1289.58		962.005	43414.4		962.261	-21571.3		961.971	3850.75		961.714	83227.9		962.053	100831
963.286	79046.6		963.67	-25240.6		964.537	-8958.3		963.897	-17250.5		963.651	39332.1		963.462	42819.3		963.651	30649.8		963.651	4836.78		963.892	16891.3		963.651	1639.92		963.394	43709.7		963.651	-21743.4		963.36	4234.04		963.103	83800.5		963.442	101342
964.674	79380.7		965.059	-25116.2		965.926	-8779.69		965.286	-17484.5		965.04	39161.7		964.851	43103.8		965.04	30757.1		965.04	4826.12		965.281	17325.8		965.04	1205.26		964.783	44558		965.04	-21987.1		964.749	4225.27		964.491	84496.1		964.831	101934
966.062	80114.2		966.449	-25200.1		967.313	-9173.17		966.675	-17281.7		966.429	39771.6		966.24	43553.7		966.429	31237.5		966.429	4832.77		966.669	17383.2		966.429	1575.6		966.171	44324.4		966.429	-22264.6		966.138	4132.43		965.88	84870.9		966.22	102470
967.45	80390.9		967.837	-25294.3		968.701	-9017.76		968.064	-17632		967.818	40220.7		967.628	43870.8		967.818	31309.8		967.818	4723.74		968.058	17732.3		967.818	1523.93		967.56	44840.9		967.818	-22395.8		967.526	3777.53		967.268	85440.7		967.609	102980
968.837	81180.9		969.226	-25597.8		970.088	-9232.43		969.452	-17726.5		969.206	40473		969.016	44119.3		969.206	31568.2		969.206	5071.01		969.445	17671.2		969.206	1559.27		968.947	45443.5		969.206	-22541.7		968.914	4314.56		968.656	85564.6		968.997	104138
970.224	81517.2		970.614	-25644.6		971.475	-9047.21		970.84	-17732.2		970.594	40521.6		970.404	44477		970.594	31821.6		970.594	4935.59		970.833	17945.8		970.594	1791.61		970.335	45545.1		970.594	-22967.2		970.302	4113.53		970.044	86375.6		970.385	104671
971.611	82217.7		972.002	-25880.7		972.862	-9341.08		972.228	-18037		971.982	40890.3		971.792	44667.1		971.982	32179.1		971.982	5039.49		972.221	18249.3		971.982	1529.95		971.723	46122.8		971.982	-23311.6		971.69	3589.43		971.431	86760.7		971.772	105278
972.998	82732.6		973.39	-25999.1		974.248	-9435.04		973.616	-18039		973.37	41241.3		973.179	45083.4		973.37	32280.6		973.37	5291.7		973.608	18101.5		973.37	1465.29		973.11	46618.7		973.37	-23467.6		973.077	4115.27		972.818	87455.9		973.16	106010
974.384	83166.8		974.777	-25865.7		975.634	-9227.11		975.003	-18178.1		974.757	41499.5		974.567	45450.1		974.757	32626.1		974.757	5041.22		974.994	18301.5		974.757	1596.62		974.496	47042.5		974.757	-23691.3		974.464	3963.04		974.205	88210.2		974.547	106410
975.77	84136.3		976.164	-26079.7		977.02	-9114.27		976.39	-18169.4		976.144	41865.9		975.953	45730.1		976.144	32720.7		976.144	5194.06		976.381	18635.2		976.144	1643.96		975.883	47386.5		976.144	-23763.8		975.85	3758.74		975.592	88737.6		975.934	107259
977.156	84405.1		977.551	-26080		978.405	-9332.52		977.777	-18336.9		977.531	41973.5		977.34	46254.3		977.531	32946.3		977.531	5311.21		977.767	18493.8		977.531	1619.3		977.269	47783.6		977.531	-24289.1		977.237	4031.38		976.978	88919.1		977.32	107875
978.541	84873.2		978.937	-26298.5		979.79	-9630.87		979.163	-18412.5		978.917	42190.4		978.726	46217.9		978.917	33147		978.917	5348.67		979.153	19074.1		978.917	1467.64		978.655	48076.8		978.917	-24688		978.623	4034.95		978.364	89607.7		978.706	107977
979.927	85303.6		980.324	-26379.3		981.175	-9405.32		980.549	-18282.2		980.303	43004.5		980.112	46683.8		980.303	33495.7		980.303	5342.46		980.539	19206.2		980.303	1560.98		980.041	48385.1		980.303	-24805.8		980.008	4182.46		979.75	90704.4		980.092	109438
981.311	86199.4		981.71	-26508.5		982.56	-9620.86		981.935	-18198.2		981.689	42963.8		981.498	47075		981.689	33670.4		981.689	5444.56		981.924	19139.1		981.689	1534.32		981.426	48646.5		981.689	-25060.2		981.394	4327.89		981.135	90940.3		981.478	109801
982.696	86741.5		983.095	-26686.9		983.944	-9610.5		983.321	-18383.3		983.074	43502.4		982.883	47491.5		983.074	33959.2		983.074	5543.97		983.309	19329.8		983.074	1998.66		982.811	49428.1		983.074	-25249.4		982.779	4124.26		982.52	91295.2		982.863	110523
984.08	87389.9		984.481	-26649.6		985.328	-9493.23		984.706	-18744.5		984.46	43664.2		984.268	47586.4		984.46	34217.1		984.46	5486.71		984.694	19418.3		984.46	1500		984.196	49259.8		984.46	-25464.4		984.164	3775.57		983.905	91988.3		984.248	111125
985.464	87856.6		985.866	-26643.6		986.712	-9721.06		986.091	-18625.9		985.845	43998.2		985.653	47975.5		985.845	34444		985.845	5702.76		986.079	19818.5		985.845	1759.34		985.581	50110.6		985.845	-25626.2		985.549	4146.8		985.29	92745.5		985.633	112112
986.848	88502.7		987.25	-26857.9		988.095	-9695.99		987.475	-18619.5		987.229	44452.5		987.038	48511		987.229	34715		987.229	5914.14		987.463	20044.6		987.229	2064.67		986.965	50284.5		987.229	-25949.7		986.933	4297.97		986.674	92959.8		987.017	112541
988.232	89070.1		988.635	-26761.5		989.479	-9896.01		988.86	-18778.2		988.614	44332		988.422	48691.9		988.614	34909		988.614	5567.83		988.847	19995.4		988.614	1920.01		988.349	50453.6		988.614	-26416		988.317	4011.06		988.058	93206.3		988.401	113135
989.615	89567.9		990.019	-26475.4		990.861	-9972.12		990.244	-18780		989.998	44562.8		989.806	48944		989.998	35173		989.998	5964.85		990.231	19982.1		989.998	1869.35		989.732	51169.8		989.998	-26503.1		989.701	3998.09		989.442	94572.9		989.785	114072
990.998	90499		991.403	-26592.5		992.244	-9863.33		991.628	-18775.1		991.382	45384.8		991.19	49229.5		991.382	35593.2		991.382	6109.18		991.614	20389.5		991.382	1771.7		991.116	51693.2		991.382	-26855.9		991.084	4193.05		990.825	94859.6		991.169	114770
992.38	90550.4		992.787	-26537		993.626	-10016.6		993.011	-19094.3		992.765	45474.1		992.573	49633.3		992.765	35643.4		992.765	5828.84		992.997	20408.8		992.765	1608.04		992.499	52115.7		992.765	-27119.6		992.468	3906.94		992.208	95248.4		992.552	115384
993.763	91703.2		994.17	-26475.8		995.008	-9833.04		994.395	-18939.6		994.148	45670.6		993.956	50027.4		994.148	35981.6		994.148	5903.82		994.38	20811.8		994.148	1997.38		993.882	52597.4		994.148	-27415		993.85	4246.77		993.591	96043.5		993.935	116154
995.145	92418.4		995.553	-26221.8		996.39	-9721.54		995.778	-18952.1		995.531	45908.3		995.339	50618.9		995.531	35890.9		995.531	6203.12		995.763	21132.7		995.531	2060.72		995.264	53133.2		995.531	-27486.3		995.233	4187.52		994.974	96374.6		995.318	116598
996.526	93147.9		996.936	-25846.1		997.771	-9660.13		997.16	-18972.7		996.914	46288.4		996.721	50799.7		996.914	36265.3		996.914	6175.75		997.145	21041.3		996.914	2011.06		996.646	53367.2		996.914	-27999.3		996.615	4044.2		996.356	97786.9		996.701	117636
997.908	94207.8		998.318	-24938.7		999.153	-9669.81		998.543	-19003.6		998.296	46662.6		998.104	51084.9		998.296	36707.8		998.296	6150.7		998.527	21185.7		998.296	2038.4		998.028	53610.4		998.296	-28207.2		997.997	4418.81		997.738	97653.4		998.083	118286
999.289	95617.1		999.7	-23278.7		1000.53	-9794.6		999.925	-19227.5		999.679	47133.2		999.485	51335.4		999.679	36981.3		999.679	6203.98		999.909	21725		999.679	2243.74		999.41	54177.8		999.679	-28579.9		999.379	4548.36		999.12	98820		999.465	119128
1000.67	96211.7		1001.08	-19908.9		1001.91	-9859.47		1001.31	-19206.7		1001.06	47430		1000.87	51898.2		1001.06	37287.9		1001.06	6453.59		1001.29	21608.1		1001.06	2046.08		1000.79	54679.4		1001.06	-28920.3		1000.76	4059.83		1000.5	99440.7		1000.85	119442
1002.05	96769.7		1002.46	-16115.4		1003.29	-9623.44		1002.69	-19341.9		1002.44	47756.1		1002.25	52119.4		1002.44	37409.6		1002.44	6267.52		1002.67	21731.9		1002.44	2060.43		1002.17	55092.1		1002.44	-29150.6		1002.14	4358.23		1001.88	99886.7		1002.23	120238
1003.43	96578.1		1003.85	-12682.1		1004.67	-9605.51		1004.07	-19488.4		1003.82	47955.4		1003.63	52652.9		1003.82	37732.3		1003.82	6538.77		1004.05	22378.6		1003.82	1949.77		1003.55	55631		1003.82	-29364.8		1003.52	4505.56		1003.26	100660		1003.61	120812
1004.81	96835.9		1005.23	-11895.2		1006.05	-9353.67		1005.45	-19305		1005.2	48468		1005.01	53162.8		1005.2	38067.2		1005.2	6537.36		1005.43	22119.1		1005.2	2073.11		1004.93	55509.2		1005.2	-29676.7		1004.9	4130.82		1004.64	100910		1004.99	121488
1006.19	97025		1006.61	-13823.6		1007.43	-9111.92		1006.83	-19256.7		1006.58	48702.8		1006.39	53251.1		1006.58	38371.1		1006.58	6665.27		1006.81	22479.4		1006.58	2038.45		1006.31	56276.5		1006.58	-29993.5		1006.28	4812.01		1006.02	101582		1006.37	122480
1007.57	97482.6		1007.99	-17196.2		1008.81	-8752.27		1008.21	-19094.6		1007.96	48968		1007.77	53717.7		1007.96	38877		1007.96	6898.52		1008.19	22739.5		1007.96	2417.8		1007.69	56891.1		1007.96	-30133.2		1007.66	4502.12		1007.4	102254		1007.75	123446
1008.95	98114.5		1009.37	-21590.1		1010.19	-8824.72		1009.59	-19016.7		1009.35	49320.4		1009.15	53761.6		1009.35	38848.1		1009.35	6864.09		1009.57	22932.5		1009.35	2537.14		1009.07	57114.8		1009.35	-30409.7		1009.04	4269.17		1008.78	102837		1009.13	123894
1010.33	98696.8		1010.75	-24749.4		1011.57	-8633.26		1010.97	-19028.9		1010.72	50083.1		1010.53	54557		1010.72	39171.2		1010.72	7003.99		1010.95	23004.2		1010.72	2048.49		1010.45	57471.8		1010.72	-30736		1010.42	4448.14		1010.16	103391		1010.51	124586
1011.71	99317.6		1012.13	-27189.9		1012.95	-9054.89		1012.35	-18725.3		1012.1	50176		1011.91	54913.6		1012.1	39443.5		1012.1	7154.23		1012.33	23121.8		1012.1	2313.83		1011.83	58005		1012.1	-31098.2		1011.8	4429.04		1011.54	103718		1011.89	125463
1013.08	99851.7		1013.51	-27906.7		1014.33	-9097.62		1013.73	-18627.8		1013.48	50648.3		1013.29	55177.7		1013.48	39840.8		1013.48	7009.79		1013.71	23597.2		1013.48	2387.18		1013.21	58291.4		1013.48	-31587.2		1013.18	4461.87		1012.92	104701		1013.27	126229
1014.46	100276		1014.89	-28843.8		1015.7	-9513.44		1015.11	-18905.5		1014.86	51159.8		1014.67	55611.1		1014.86	40098.2		1014.86	7115.69		1015.09	23734.4		1014.86	2042.52		1014.59	58745.1		1014.86	-31718.2		1014.56	4418.62		1014.3	105089		1014.65	127011
1015.84	101106		1016.26	-29204.1		1017.08	-9491.36		1016.49	-18700.3		1016.24	51305.6		1016.05	56370.9		1016.24	40510.7		1016.24	7256.92		1016.47	23782.4		1016.24	2391.87		1015.97	59491		1016.24	-31872.9		1015.94	4882.3		1015.68	106397		1016.02	127792
1017.22	101711		1017.64	-29634.8		1018.46	-10022.4		1017.87	-19157.3		1017.62	51994.7		1017.42	56646		1017.62	40873.3		1017.62	7331.49		1017.85	23936.3		1017.62	2463.21		1017.34	59886.1		1017.62	-32301.6		1017.32	4139.91		1017.06	106443		1017.4	128323
1018.6	102384		1019.02	-29865.8		1019.84	-10085.5		1019.24	-19269.4		1019	52199.1		1018.8	57178.5		1019	41170		1019	7311.39		1019.22	24268		1019	2616.56		1018.72	60253.5		1019	-32475.1		1018.69	4781.44		1018.43	107533		1018.78	129212
1019.97	103052		1020.4	-30046		1021.21	-10538.7		1020.62	-19691.7		1020.38	52636.7		1020.18	57539.4		1020.38	41202.7		1020.38	7482.62		1020.6	24478.5		1020.38	2391.9		1020.1	60904.2		1020.38	-32981.5		1020.07	4411.9		1019.81	107558		1020.16	129861
1021.35	103567		1021.78	-30232.5		1022.59	-10562		1022	-19780.2		1021.75	53009.7		1021.56	58001.7		1021.75	41518.6		1021.75	7740.19		1021.98	24741.9		1021.75	2568.25		1021.48	61272.1		1021.75	-33119.8		1021.45	4544.29		1021.19	108177		1021.54	130226
1022.73	104472		1023.15	-30166.3		1023.96	-10783.3		1023.38	-19787.8		1023.13	53257.9		1022.93	58115.3		1023.13	42111.6		1023.13	7563.1		1023.35	24872		1023.13	2288.6		1022.85	61849.2		1023.13	-33680		1022.83	4789.6		1022.57	108926		1022.91	131353
1024.1	105152		1024.53	-30331.4		1025.34	-10809.8		1024.75	-20258.6		1024.51	53543.5		1024.31	58689.4		1024.51	42349.7		1024.51	7872.34		1024.73	25313		1024.51	2405.95		1024.23	62017.6		1024.51	-33789.1		1024.2	4760.84		1023.94	109846		1024.29	132027
1025.48	105690		1025.91	-30332.8		1026.72	-10835.4		1026.13	-20328.5		1025.88	53834.3		1025.69	59009.8		1025.88	42476.9		1025.88	7951.92		1026.11	25271.9		1025.88	2210.29		1025.61	62599.3		1025.88	-34229.1		1025.58	4483.01		1025.32	110172		1025.67	132997
1026.85	106447		1027.28	-30388.5		1028.09	-10972.1		1027.51	-20889.6		1027.26	53942.5		1027.06	59416.6		1027.26	42827.1		1027.26	7948.84		1027.48	25893.6		1027.26	2626.64		1026.98	62845.3		1027.26	-34500		1026.95	4570.09		1026.7	110809		1027.04	133442
1028.23	106973		1028.66	-30094.4		1029.47	-10836.8		1028.88	-20752.8		1028.64	54134.9		1028.44	59459.7		1028.64	43400.5		1028.64	8051.09		1028.86	25851.1		1028.64	2364.99		1028.36	63830.5		1028.64	-35050.8		1028.33	4427.11		1028.07	111446		1028.42	134166
1029.6	108226		1030.04	-29275.7		1030.84	-10843.7		1030.26	-20837.2		1030.01	54280.7		1029.82	59731.3		1030.01	43347		1030.01	8167.69		1030.24	26097.4		1030.01	2357.34		1029.73	64185.1		1030.01	-35335.5		1029.71	4304.05		1029.45	111800		1029.79	135054
1030.98	108523		1031.41	-28383.2		1032.21	-10890.6		1031.63	-20836.7		1031.39	54940.7		1031.19	60260.3		1031.39	43706.6		1031.39	8137.62		1031.61	26079.6		1031.39	2714.69		1031.11	64539.9		1031.39	-35417.1		1031.08	4919.91		1030.82	112919		1031.17	136029
1032.35	109341		1032.79	-27639		1033.59	-10978.7		1033.01	-20955.4		1032.76	54922.1		1032.57	60432.6		1032.76	43761.3		1032.76	8295.9		1032.99	26489.7		1032.76	2466.04		1032.48	64987		1032.76	-36071.7		1032.46	4564.69		1032.2	113203		1032.54	136303
1033.73	109737		1034.16	-27321.1		1034.96	-11042.8		1034.38	-21489.3		1034.14	55071.7		1033.94	60507.4		1034.14	43974.2		1034.14	8106.52		1034.36	26325.6		1034.14	2313.39		1033.86	65634.4		1034.14	-36228.1		1033.83	4518.4		1033.57	113937		1033.92	137020
1035.1	110600		1035.54	-26709.5		1036.34	-10943		1035.76	-21308.3		1035.51	55700.7		1035.32	61195.5		1035.51	44414.1		1035.51	8501.48		1035.73	27154.3		1035.51	2588.74		1035.23	66092.1		1035.51	-36359.5		1035.2	4915.04		1034.95	115150		1035.29	138266
1036.47	110983		1036.91	-27323.1		1037.71	-10902.4		1037.13	-21326.4		1036.89	55823		1036.69	61300		1036.89	44694.1		1036.89	8642.78		1037.11	26578.9		1036.89	2597.09		1036.61	66340.1		1036.89	-36829.9		1036.58	4060.6		1036.32	114878		1036.67	138907
1037.85	111557		1038.28	-27907.1		1039.08	-10588.8		1038.51	-21448.7		1038.26	56123.6		1038.06	61921		1038.26	45039.3		1038.26	8674.42		1038.48	27127.3		1038.26	2768.44		1037.98	67046.4		1038.26	-37364.2		1037.95	4779.08		1037.69	115877		1038.04	139909
1039.22	112334		1039.66	-28907.3		1040.45	-10887.3		1039.88	-21307.2		1039.63	56675.5		1039.44	62195.3		1039.63	45089.6		1039.63	8481.41		1039.86	27307.5		1039.63	2640.8		1039.35	67408.1		1039.63	-37566.4		1039.33	4693.48		1039.07	116519		1039.41	140781
1040.59	112963		1041.03	-29639.8		1041.83	-10977.9		1041.25	-21670.8		1041.01	56839.7		1040.81	62438.1		1041.01	45575		1041.01	8768.75		1041.23	27245.7		1041.01	2635.15		1040.73	68104		1041.01	-38065.6		1040.7	4319.81		1040.44	117503		1040.79	141515
1041.96	113464		1042.41	-30605.6		1043.2	-10912.6		1042.63	-21472.6		1042.38	57207.3		1042.18	62474.2		1042.38	45468.5		1042.38	8653.42		1042.6	27255.6		1042.38	2430.5		1042.1	68549.3		1042.38	-38369.7		1042.07	3992.06		1041.81	117633		1042.16	142073
1043.34	114071		1043.78	-31396.7		1044.57	-10902.4		1044	-21284.5		1043.75	57716.1		1043.56	63173.8		1043.75	46107.2		1043.75	8583.45		1043.97	27654.4		1043.75	2325.86		1043.47	68757		1043.75	-38764.8		1043.44	4172.23		1043.19	118669		1043.53	142690
1044.71	114753		1045.15	-31935.1		1045.94	-10868.2		1045.37	-21279.6		1045.13	58230.3		1044.93	63420.8		1045.13	46091		1045.13	8795.82		1045.35	27821.1		1045.13	2235.21		1044.84	69289.9		1045.13	-39148.9		1044.82	4582.32		1044.56	119297		1044.91	143841
1046.08	115821		1046.52	-32423.8		1047.31	-10658.2		1046.75	-21297.8		1046.5	58417.9		1046.3	63995.1		1046.5	46624.9		1046.5	8875.53		1046.72	28079.6		1046.5	2835.57		1046.21	69882.2		1046.5	-39147.9		1046.19	4635.34		1045.93	120190		1046.28	144772
1047.45	116329		1047.9	-33115.7		1048.68	-11030.3		1048.12	-21271.2		1047.87	58741.7		1047.67	64144.9		1047.87	46866.9		1047.87	8891.59		1048.09	28087		1047.87	2182.92		1047.59	70390.9		1047.87	-39666.9		1047.56	4319.28		1047.3	120069		1047.65	145300
1048.82	116802		1049.27	-33027.9		1050.05	-11220.4		1049.49	-21237.7		1049.24	59039.9		1049.04	64718.2		1049.24	47208.1		1049.24	9129.01		1049.46	28273.3		1049.24	2456.28		1048.96	70743.8		1049.24	-40067.9		1048.93	4099.13		1048.67	121231		1049.02	146047
1050.19	117481		1050.64	-33461.4		1051.42	-11248.7		1050.86	-21499.4		1050.61	59323.4		1050.42	65288.8		1050.61	47499.4		1050.61	9035.77		1050.83	28470.4		1050.61	2340.63		1050.33	71506.2		1050.61	-40291.8		1050.3	4214.91		1050.05	121375		1050.39	146766
1051.56	118161		1052.01	-33660.2		1052.79	-11677		1052.23	-21677.2		1051.98	59849.3		1051.79	65505.8		1051.98	47655.8		1051.98	8961.87		1052.2	28716.3		1051.98	2471.99		1051.7	71820.9		1051.98	-40931.7		1051.67	4010.62		1051.42	122442		1051.76	147836
1052.93	118949		1053.38	-33736.3		1054.16	-11596.5		1053.6	-21526.2		1053.36	60327.4		1053.16	65973.3		1053.36	48100.4		1053.36	9383.33		1053.58	29360.2		1053.36	2622.35		1053.07	72352		1053.36	-41130.7		1053.05	4562.24		1052.79	123125		1053.13	148949
1054.3	119646		1054.75	-34057.6		1055.53	-11497		1054.97	-21649.3		1054.73	60802		1054.53	66378.2		1054.73	48422.1		1054.73	9351.14		1054.95	29003.9		1054.73	2808.7		1054.44	72739.4		1054.73	-41675.6		1054.42	4683.78		1054.16	124007		1054.51	149282
1055.67	120107		1056.12	-34409.2		1056.9	-11627.6		1056.34	-21740.6		1056.1	61228.8		1055.9	67183.5		1056.1	48718.9		1056.1	9353.3		1056.32	29290.4		1056.1	2728.06		1055.81	73387.2		1056.1	-41649.5		1055.79	4356.24		1055.53	124352		1055.88	150309
1057.04	120936		1057.49	-34320.2		1058.27	-11933.3		1057.71	-22076.1		1057.47	61584		1057.27	67432.3		1057.47	49040.9		1057.47	9421.81		1057.69	29666.9		1057.47	2081.42		1057.18	73455.4		1057.47	-42157.4		1057.16	4259.63		1056.9	125141		1057.25	150810
1058.41	121317		1058.86	-34491.3		1059.64	-12100.1		1059.08	-22042.7		1058.84	61844.5		1058.64	67667.5		1058.84	49380		1058.84	9542.68		1059.06	29744.2		1058.84	2697.78		1058.55	74116.9		1058.84	-42495.4		1058.53	4036.93		1058.27	126108		1058.62	151666
1059.78	122372		1060.23	-34641.8		1061.01	-11889		1060.45	-22203.4		1060.21	62339.4		1060.01	68191.1		1060.21	49783.3		1060.21	9480.89		1060.43	29660.3		1060.21	2497.14		1059.92	74753.9		1060.21	-43029.3		1059.89	4236.15		1059.64	126327		1059.98	152666
1061.15	123258		1061.6	-34942.6		1062.38	-12046		1061.82	-22515.3		1061.58	62687.7		1061.38	68631.2		1061.58	50001.7		1061.58	9470.46		1061.79	30045.4		1061.58	2391.5		1061.29	75527.2		1061.58	-43627.2		1061.26	4086.29		1061.01	127150		1061.35	153402
1062.52	123983		1062.97	-35130.6		1063.74	-12019.1		1063.19	-22479.4		1062.94	62760.2		1062.75	69250.6		1062.94	50346.3		1062.94	9628.39		1063.16	30192.3		1062.94	2300.86		1062.66	75869.9		1062.94	-43822.2		1062.63	3708.35		1062.37	127449		1062.72	154110
1063.88	124558		1064.34	-35247.9		1065.11	-11963.3		1064.56	-22518.6		1064.31	63299.2		1064.11	69485.6		1064.31	50879		1064.31	9890.67		1064.53	30554.1		1064.31	2502.22		1064.02	76475.1		1064.31	-44143.2		1064	4015.33		1063.74	128704		1064.09	155051
1065.25	125516		1065.71	-35224.5		1066.48	-12287.5		1065.93	-22836.9		1065.68	63767.4		1065.48	69763.9		1065.68	51057.8		1065.68	9788.3		1065.9	30644.7		1065.68	2373.59		1065.39	76965.6		1065.68	-44492.2		1065.37	3825.23		1065.11	129014		1065.46	156046
1066.62	126202		1067.08	-35706.4		1067.85	-11964.9		1067.3	-23059.4		1067.05	64126.1		1066.85	70565.7		1067.05	51603.8		1067.05	9738.29		1067.27	31284.2		1067.05	2519.95		1066.76	77642.5		1067.05	-45078.3		1066.74	4145.05		1066.48	130436		1066.83	157185
1067.99	126675		1068.44	-35699.6		1069.21	-12318.3		1068.66	-23317.1		1068.42	64272.1		1068.22	70652		1068.42	51860		1068.42	10078.6		1068.64	31259.7		1068.42	2369.31		1068.13	77960.9		1068.42	-45154.4		1068.1	3977.78		1067.85	130736		1068.19	157384
1069.35	127270		1069.81	-35661		1070.58	-12243.9		1070.03	-23404.9		1069.78	64603.4		1069.59	70883.7		1069.78	51968.3		1069.78	9956.34		1070	31497		1069.78	2351.68		1069.49	78357.7		1069.78	-45841.5		1069.47	3863.44		1069.21	131011		1069.56	158150
1070.72	128447		1071.18	-35937.7		1071.94	-12321.5		1071.4	-23273.9		1071.15	64982.1		1070.95	71573.8		1071.15	52269.8		1071.15	10153.4		1071.37	31585.1		1071.15	2409.04		1070.86	79029.9		1071.15	-46082.7		1070.84	4166.01		1070.58	132271		1070.93	159478
1072.09	128704		1072.54	-36182.7		1073.31	-12717.2		1072.77	-23606		1072.52	65454.2		1072.32	71637.4		1072.52	52269.4		1072.52	10428.8		1072.74	31819.2		1072.52	2314.4		1072.23	79399.5		1072.52	-46591		1072.2	3665.49		1071.95	132387		1072.3	160067
1073.45	129649		1073.91	-36246		1074.68	-12416		1074.13	-23575.2		1073.89	65343.6		1073.69	72086.5		1073.89	52995.2		1073.89	10435.6		1074.1	32178.1		1073.89	2430.77		1073.59	80074.5		1073.89	-46786.2		1073.57	3805.9		1073.31	133479		1073.66	160698
1074.82	130600		1075.28	-36468.6		1076.04	-12576.9		1075.5	-23776.7		1075.25	66139.4		1075.05	72448		1075.25	53129.2		1075.25	10568.7		1075.47	32381		1075.25	2597.14		1074.96	80927		1075.25	-47293.6		1074.94	4020.22		1074.68	134325		1075.03	161665
1076.18	131167		1076.64	-36523.4		1077.41	-12604.9		1076.87	-23793.2		1076.62	66494.6		1076.42	72610.9		1076.62	53015.3		1076.62	10638.2		1076.84	32566.7		1076.62	2538.5		1076.32	81447.9		1076.62	-47860		1076.3	4003.46		1076.05	134746		1076.39	162700
1077.55	131728		1078.01	-36479.5		1078.77	-12520		1078.23	-23929.9		1077.98	66650.1		1077.78	73115.3		1077.98	53919.5		1077.98	10706.1		1078.2	32912.3		1077.98	2386.87		1077.69	82018.3		1077.98	-48172.5		1077.67	3921.62		1077.41	135499		1077.76	163522
1078.91	132518		1079.38	-36694.9		1080.13	-12946.2		1079.6	-24205.8		1079.35	66821		1079.15	73487.2		1079.35	54111		1079.35	10652.3		1079.57	33076.8		1079.35	2281.24		1079.06	82550.1		1079.35	-48514		1079.03	4295.69		1078.78	136034		1079.13	164239
1080.28	133438		1080.74	-36745.6		1081.5	-12934.5		1080.96	-24384.8		1080.71	66946.3		1080.51	73840.6		1080.71	54049.6		1080.71	10702.9		1080.93	33105.2		1080.71	2422.61		1080.42	83087.4		1080.71	-49073.7		1080.4	4053.68		1080.14	136494		1080.49	165277
1081.64	134109		1082.11	-37087.6		1082.86	-12648.8		1082.33	-24268		1082.08	67713.9		1081.88	74405.3		1082.08	54553.3		1082.08	10824.8		1082.3	33494.4		1082.08	2465.98		1081.78	83682.1		1082.08	-49205.4		1081.76	4131.59		1081.51	137739		1081.86	166249
1083	134722		1083.47	-37208.8		1084.23	-13036.3		1083.69	-24227.3		1083.44	68166		1083.24	74632.6		1083.44	54580.3		1083.44	10946.1		1083.66	33774.6		1083.44	2647.35		1083.15	84247.3		1083.44	-49589.2		1083.13	3849.41		1082.87	138442		1083.22	167109
1084.37	135797		1084.84	-37402.3		1085.59	-12949.8		1085.06	-24422.8		1084.81	68469.4		1084.61	74931.3		1084.81	54856.4		1084.81	10834.8		1085.03	33618.7		1084.81	2297.72		1084.51	84716.9		1084.81	-50131.1		1084.49	3464.15		1084.24	138310		1084.58	167687
1085.73	136473		1086.2	-37512.1		1086.95	-12722.5		1086.42	-24523.4		1086.17	69037.1		1085.97	75310.5		1086.17	55523.7		1086.17	10903.8		1086.39	34298.6		1086.17	2345.09		1085.88	85364		1086.17	-50278		1085.86	3872.8		1085.6	139769		1085.95	168726
1087.09	137305		1087.56	-37685.2		1088.31	-12997.2		1087.78	-24692.1		1087.54	69358.3		1087.34	75654.2		1087.54	55538.2		1087.54	11105.2		1087.75	34533.5		1087.54	2715.46		1087.24	85602.6		1087.54	-50840.1		1087.22	3682.37		1086.97	140289		1087.31	169544
1088.46	137874		1088.93	-37826.5		1089.68	-12787		1089.15	-24660.1		1088.9	69639.9		1088.7	76113.4		1088.9	56199.8		1088.9	11134		1089.12	34758.3		1088.9	2205.84		1088.6	86627.7		1088.9	-51469.3		1088.58	3977.85		1088.33	140672		1088.67	170351
1089.82	138869		1090.29	-38046.1		1091.04	-13168.9		1090.51	-24880.1		1090.26	70034.8		1090.06	76366		1090.26	56358.6		1090.26	11154.1		1090.48	34684.9		1090.26	2572.21		1089.97	87077.3		1090.26	-51882.6		1089.95	3529.25		1089.69	141318		1090.04	170875
1091.18	139344		1091.65	-38314		1092.4	-13321.9		1091.87	-24820.3		1091.63	70592.1		1091.43	76719.1		1091.63	56448.6		1091.63	11286.6		1091.84	35174.5		1091.63	2322.58		1091.33	87782.3		1091.63	-52202.9		1091.31	4271.56		1091.05	142377		1091.4	172160
1092.54	140355		1093.02	-38324.2		1093.76	-13442		1093.24	-25247.7		1092.99	70764.8		1092.79	77164.6		1092.99	56904.8		1092.99	11379.5		1093.21	34958.9		1092.99	2326.96		1092.69	88263.9		1092.99	-52552.4		1092.67	3815.79		1092.42	143177		1092.76	172795
1093.91	140861		1094.38	-38476.7		1095.12	-13092.2		1094.6	-25072.2		1094.35	71440.9		1094.15	77654.7		1094.35	57105.2		1094.35	11349.7		1094.57	35386.3		1094.35	2786.33		1094.05	88710.9		1094.35	-53092.1		1094.03	3912.93		1093.78	144480		1094.13	173961
1095.27	142116		1095.74	-38734.4		1096.48	-13471.5		1095.96	-25267.9		1095.71	71744.4		1095.51	78066.2		1095.71	57575.7		1095.71	11590.3		1095.93	35421.6		1095.71	2643.71		1095.41	89134.4		1095.71	-53397.8		1095.4	4096.98		1095.14	144614		1095.49	174896
1096.63	142626		1097.1	-38851.4		1097.84	-13537.8		1097.32	-25481.7		1097.07	72280.3		1096.87	78507.2		1097.07	57614.4		1097.07	11336.3		1097.29	35948.8		1097.07	2234.09		1096.78	89603.5		1097.07	-54089.7		1096.76	3743.95		1096.5	145674		1096.85	175572
1097.99	143422		1098.46	-38938.7		1099.21	-13369.3		1098.69	-25299.6		1098.44	72412.6		1098.24	78834.7		1098.44	58282.3		1098.44	11729.6		1098.65	36508.9		1098.44	2524.46		1098.14	90427		1098.44	-54415.7		1098.12	4064.83		1097.87	146361		1098.21	176566
1099.35	143793		1099.83	-39130.2		1100.57	-13550.8		1100.05	-25261.8		1099.8	72839.2		1099.6	79499.7		1099.8	58377.5		1099.8	11588.3		1100.01	36274.9		1099.8	2335.84		1099.5	91326.1		1099.8	-54791.8		1099.48	3757.63		1099.23	147003		1099.57	177550
1100.71	144992		1101.19	-39095.1		1101.93	-13501.5		1101.41	-25426		1101.16	73369.3		1100.96	79826.2		1101.16	58681.8		1101.16	11698.4		1101.38	36479.8		1101.16	2792.22		1100.86	91595.7		1101.16	-55160.1		1100.84	4253.33		1100.59	148066		1100.93	178670
1102.07	145819		1102.55	-39549.2		1103.28	-13363.2		1102.77	-25681.4		1102.52	73707.8		1102.32	80441.2		1102.52	58974.2		1102.52	11934.9		1102.74	36772.6		1102.52	2591.6		1102.22	92330.8		1102.52	-55654.5		1102.2	3821.95		1101.95	148145		1102.29	179551
1103.43	146499		1103.91	-39466.5		1104.64	-13872		1104.13	-25872		1103.88	74277.7		1103.68	80855.7		1103.88	59325.9		1103.88	12049.7		1104.1	36756.4		1103.88	2413.98		1103.58	93019.4		1103.88	-56307.1		1103.56	4144.49		1103.31	149200		1103.65	180447
1104.79	147280		1105.27	-39909.2		1106	-13647.9		1105.49	-26030.7		1105.24	74588		1105.04	81153.6		1105.24	60065.8		1105.24	12043.9		1105.46	37063		1105.24	2293.36		1104.94	93538.6		1105.24	-56811.8		1104.92	4003.93		1104.67	149882		1105.01	181090
1106.15	148013		1106.63	-39901.1		1107.36	-13868.9		1106.85	-26084.5		1106.6	74891.7		1106.4	81480.1		1106.6	60161.9		1106.6	11967.4		1106.82	37346.6		1106.6	2307.75		1106.3	93816.3		1106.6	-57035.7		1106.28	3607.29		1106.03	150952		1106.37	182115
1107.51	148656		1107.99	-39990.4		1108.72	-13933		1108.21	-26071.5		1107.96	75536.8		1107.76	82277		1107.96	60644.1		1107.96	12228.4		1108.18	37459.1		1107.96	2354.13		1107.66	94850.5		1107.96	-57738.7		1107.64	4170.56		1107.39	151141		1107.73	182742
1108.87	149661		1109.35	-40187.8		1110.08	-14046.2		1109.57	-25938.7		1109.32	75807.3		1109.12	82443.5		1109.32	60712.6		1109.32	12476.7		1109.54	37890.5		1109.32	2654.51		1109.02	95603.3		1109.32	-57885		1109	4021.74		1108.75	152214		1109.09	184187
1110.22	150620		1110.71	-40227.6		1111.44	-13842.4		1110.93	-26385		1110.68	76106.2		1110.48	82828.5		1110.68	60984.3		1110.68	12340.4		1110.89	37930.8		1110.68	2102.9		1110.37	95838.7		1110.68	-58352.3		1110.36	3907.83		1110.11	153114		1110.45	184902
1111.58	151247		1112.06	-40480.6		1112.79	-13986.8		1112.29	-26347.4		1112.04	76715.5		1111.84	83548.9		1112.04	61611.2		1112.04	12361.5		1112.25	38068.1		1112.04	2664.28		1111.73	96366.5		1112.04	-58580.9		1111.72	4355.83		1111.47	154114		1111.81	185814
1112.94	152058		1113.42	-40587.9		1114.15	-14201.2		1113.64	-26605		1113.39	77331.3		1113.19	83869.9		1113.39	61676.2		1113.39	12311.9		1113.61	38271.3		1113.39	2331.67		1113.09	96971		1113.39	-59168.6		1113.07	3808.75		1112.82	154796		1113.17	186733
1114.3	152873		1114.78	-40660.5		1115.51	-14246.8		1115	-26367.8		1114.75	77417.5		1114.55	84284.4		1114.75	62006.5		1114.75	12704.7		1114.97	38789.4		1114.75	2177.05		1114.45	97867		1114.75	-59912.5		1114.43	3784.57		1114.18	155215		1114.53	187626
1115.66	153852		1116.14	-40777.4		1116.86	-14306.4		1116.36	-26872.6		1116.11	77794		1115.91	84673.4		1116.11	62451		1116.11	12702.9		1116.33	38752.4		1116.11	2309.44		1115.81	98373.6		1116.11	-60468.6		1115.79	3739.31		1115.54	156245		1115.88	188307
1117.01	154843		1117.5	-40588.5		1118.22	-14266.1		1117.72	-26595.7		1117.47	78623.1		1117.27	85224.9		1117.47	63022.7		1117.47	12662.5		1117.69	39130.3		1117.47	2452.83		1117.16	98846.7		1117.47	-60490.9		1117.15	4311.96		1116.9	157139		1117.24	189596
1118.37	155607		1118.85	-40828.9		1119.58	-14288.9		1119.08	-26839.9		1118.82	78924.5		1118.62	85814.9		1118.82	62939.6		1118.82	13182.4		1119.04	39409.2		1118.82	2230.22		1118.52	99391.4		1118.82	-61468.3		1118.5	3933.51		1118.25	158006		1118.6	190516
1119.73	156018		1120.21	-40819.6		1120.93	-14403.8		1120.43	-26894.2		1120.18	79465.3		1119.98	86144.4		1120.18	63427.7		1120.18	12924.7		1120.4	39814.1		1120.18	2720.61		1119.88	99911.7		1120.18	-61549		1119.86	3435.98		1119.61	158325		1119.95	191137
1121.08	156858		1121.57	-40528.5		1122.29	-14437.8		1121.79	-27147.7		1121.54	79593.6		1121.34	86453.5		1121.54	63978.1		1121.54	13139.4		1121.76	39883.8		1121.54	2598		1121.23	100907		1121.54	-62469.9		1121.22	3688.36		1120.97	159815		1121.31	192421
1122.44	157858		1122.92	-40668.8		1123.64	-14412.8		1123.15	-27154.3		1122.9	80432.3		1122.69	87003		1122.9	64123.6		1122.9	13057.5		1123.11	40317.5		1122.9	2361.39		1122.59	101481		1122.9	-62608		1122.57	3729.64		1122.33	160021		1122.67	193113
1123.79	158464		1124.28	-40572.3		1125	-14580		1124.5	-27327.1		1124.25	80600.5		1124.05	87555.1		1124.25	64322.4		1124.25	13102		1124.47	40652.1		1124.25	2483.78		1123.94	102221		1124.25	-62953.2		1123.93	3688.84		1123.68	160972		1124.02	194378
1125.15	159445		1125.64	-40565		1126.35	-14444.2		1125.86	-27270		1125.61	80949		1125.41	88048.7		1125.61	64986.4		1125.61	13319.8		1125.83	40509.6		1125.61	2300.18		1125.3	102574		1125.61	-63619.7		1125.29	3850.94		1125.04	161858		1125.38	194644
1126.5	159999		1126.99	-40695.1		1127.71	-14348.6		1127.21	-27018.1		1126.96	81681		1126.76	88524.9		1126.96	65259.6		1126.96	13661.1		1127.18	41293.1		1126.96	2544.57		1126.65	103396		1126.96	-64037.5		1126.64	3996.96		1126.39	162564		1126.74	196302
1127.86	160917		1128.35	-40877.4		1129.06	-14612		1128.57	-27430.3		1128.32	81663.5		1128.12	88705.6		1128.32	65555		1128.32	13598.7		1128.54	41427.6		1128.32	2392.96		1128.01	104164		1128.32	-64607.4		1128	3912.88		1127.75	163160		1128.09	196887
1129.21	161817		1129.7	-40941		1130.42	-14538.5		1129.92	-27318.6		1129.67	82344.4		1129.47	89442.7		1129.67	66188.6		1129.67	13773.7		1129.89	41280.9		1129.67	2566.36		1129.36	105095		1129.67	-65064.6		1129.35	4206.71		1129.1	164026		1129.45	198301
1130.57	162576		1131.06	-41386.8		1131.77	-14891.1		1131.28	-27488.1		1131.03	83095.7		1130.83	89719.5		1131.03	66078.5		1131.03	13716		1131.25	41536.2		1131.03	2584.76		1130.72	105080		1131.03	-65694		1130.71	3475.45		1130.46	165228		1130.8	198797
1131.92	163491		1132.41	-41678.9		1133.12	-14510.8		1132.63	-27669.8		1132.38	83065.4		1132.18	90469.7		1132.38	66774.6		1132.38	13698.8		1132.6	41787.5		1132.38	2032.15		1132.07	105752		1132.38	-65907.6		1132.06	4038.09		1131.81	165676		1132.15	199723
1133.27	164433		1133.77	-41993.3		1134.48	-14900.6		1133.99	-27583.6		1133.74	83839.6		1133.54	90829.5		1133.74	67280.9		1133.74	14095.9		1133.96	42057.7		1133.74	2702.55		1133.43	106729		1133.74	-66379.5		1133.41	3917.65		1133.17	166640		1133.51	200718
1134.63	165164		1135.12	-42341		1135.83	-14960.5		1135.34	-28024.5		1135.09	84153.2		1134.89	91273.8		1135.09	67537.5		1135.09	13930.5		1135.31	42397.8		1135.09	2319.95		1134.78	107182		1135.09	-67084.6		1134.77	3403.11		1134.52	167343		1134.86	201649
1135.98	166007		1136.47	-42656		1137.18	-14845.4		1136.7	-27925.6		1136.44	84756.3		1136.24	91598.7		1136.44	67915.2		1136.44	14098.4		1136.66	42551.9		1136.44	2750.35		1136.13	108021		1136.44	-67599		1136.12	3995.48		1135.88	168517		1136.22	202465
1137.33	167092		1137.83	-42856.2		1138.53	-14884.5		1138.05	-28208.9		1137.8	85129.9		1137.6	92225.1		1137.8	68287.2		1137.8	14111.7		1138.02	42746.9		1137.8	2395.75		1137.49	108731		1137.8	-67912.6		1137.48	4287.76		1137.23	168699		1137.57	203996
1138.69	167543		1139.18	-43214.6		1139.89	-14952.6		1139.4	-28187.3		1139.15	85609.8		1138.95	92902		1139.15	68581.5		1139.15	14332.4		1139.37	43025.9		1139.15	2388.15		1138.84	109620		1139.15	-68599.4		1138.83	3754.94		1138.58	169829		1138.92	204540
1140.04	168693		1140.53	-43480.4		1141.24	-15036.8		1140.76	-28340.8		1140.5	85923.3		1140.3	93306.5		1140.5	68908.9		1140.5	14471.4		1140.72	43465.8		1140.5	2349.55		1140.19	110102		1140.5	-68917.5		1140.18	3698.03		1139.94	170554		1140.28	205886
1141.39	169291		1141.89	-43806.4		1142.59	-14974.2		1142.11	-28275.5		1141.86	86501.1		1141.65	93766.6		1141.86	69251.6		1141.86	14607.9		1142.08	43730.7		1141.86	2345.96		1141.54	110709		1141.86	-69594.9		1141.53	3861.03		1141.29	171639		1141.63	206692
1142.74	170281		1143.24	-43981.7		1143.94	-15141.6		1143.46	-28228.3		1143.21	86942.5		1143.01	94565.1		1143.21	69895.6		1143.21	14435.7		1143.43	44052.5		1143.21	2461.36		1142.9	111430		1143.21	-69754.6		1142.89	3953.93		1142.64	172594		1142.98	208045
1144.09	170858		1144.59	-44398.3		1145.29	-15303		1144.81	-28865.3		1144.56	87224.3		1144.36	94838.3		1144.56	70397.8		1144.56	14784		1144.78	44208.3		1144.56	2230.76		1144.25	111983		1144.56	-70641.5		1144.24	3651.74		1143.99	172535		1144.33	208726
1145.44	171726		1145.94	-44487.1		1146.64	-15500.6		1146.16	-28758.4		1145.91	87801.5		1145.71	95382.9		1145.91	70524.2		1145.91	14782.6		1146.13	44615.1		1145.91	2655.17		1145.6	112632		1145.91	-71113.7		1145.59	3927.46		1145.34	174070		1145.68	209908
1146.79	173097		1147.29	-44495.2		1147.99	-15341.3		1147.52	-28739.6		1147.26	88389.2		1147.06	96053.2		1147.26	70907.9		1147.26	15151.6		1147.48	44912.8		1147.26	2928.58		1146.95	113570		1147.26	-71350.2		1146.94	4406.08		1146.7	175003		1147.03	210974
1148.15	173824		1148.65	-44906.6		1149.34	-15385		1148.87	-28781		1148.61	88861.4		1148.41	96302.9		1148.61	71325.8		1148.61	15206		1148.83	45044.4		1148.61	2449.98		1148.3	114174		1148.61	-72141.9		1148.29	3997.61		1148.05	175652		1148.39	211433
1149.5	174432		1150	-45082.2		1150.69	-15485.9		1150.22	-28954.6		1149.96	89166		1149.76	96706.3		1149.96	71633.9		1149.96	15044.8		1150.19	45072		1149.96	2290.39		1149.65	114708		1149.96	-72585		1149.64	3516.04		1149.4	176370		1149.74	212727
1150.85	175658		1151.35	-45212.2		1152.04	-15308.8		1151.57	-28998.3		1151.32	89910.1		1151.11	97522.2		1151.32	72257.3		1151.32	15264		1151.54	45749.6		1151.32	2402.8		1151	115711		1151.32	-72702.3		1150.99	4058.38		1150.75	177264		1151.09	214040
1152.2	176206		1152.7	-45323.3		1153.39	-15527.8		1152.92	-29037.1		1152.67	90338.6		1152.46	97695.6		1152.67	72407.9		1152.67	15277.6		1152.89	46043.1		1152.67	2503.21		1152.35	116337		1152.67	-73536.9		1152.34	3593.62		1152.1	178289		1152.44	214861
1153.54	176902		1154.05	-45442.8		1154.74	-15838		1154.27	-29388.1		1154.02	90563.7		1153.81	98245.6		1154.02	72873.8		1154.02	15353.6		1154.24	45966.6		1154.02	2445.62		1153.7	116958		1154.02	-73954.9		1153.69	3816.77		1153.45	178762		1153.79	215876
1154.89	178144		1155.4	-45625.5		1156.09	-15419.2		1155.62	-29556.2		1155.37	91277.1		1155.16	98811.2		1155.37	73325		1155.37	15433.9		1155.59	46664.1		1155.37	2783.03		1155.05	117832		1155.37	-74395.1		1155.04	4046.82		1154.8	180099		1155.14	216613
1156.24	178948		1156.75	-45640.5		1157.44	-16191.4		1156.97	-29691.5		1156.71	91545.1		1156.51	99468.3		1156.71	73226.4		1156.71	15488.7		1156.94	46306.5		1156.71	2386.45		1156.4	118215		1156.71	-75074.6		1156.39	3438.78		1156.15	180405		1156.49	217523
1157.59	180177		1158.1	-45756.7		1158.78	-15774.8		1158.32	-29616.9		1158.06	91934.5		1157.86	99892		1158.06	74250		1158.06	15684.8		1158.29	47065.9		1158.06	2586.86		1157.75	119209		1158.06	-75542.5		1157.74	3610.64		1157.5	181806		1157.83	219209
1158.94	180976		1159.45	-45923.3		1160.13	-16014.3		1159.67	-29845.5		1159.41	92363.4		1159.21	100235		1159.41	74412.9		1159.41	15825.4		1159.64	46920.3		1159.41	2401.28		1159.1	119395		1159.41	-76306.6		1159.09	3239.4		1158.85	182148		1159.18	219575
1160.29	182147		1160.79	-45572.1		1161.48	-15739.8		1161.01	-29909.2		1160.76	92990.8		1160.56	100953		1160.76	74775		1160.76	15726.3		1160.98	47593.6		1160.76	2851.69		1160.44	120629		1160.76	-76527.1		1160.44	3786.07		1160.2	183384		1160.53	220878
1161.64	182811		1162.14	-45819.1		1162.83	-15895.4		1162.36	-30010.1		1162.11	93543.7		1161.91	101551		1162.11	75413.5		1162.11	16155.6		1162.33	47989.9		1162.11	2653.11		1161.79	121334		1162.11	-77287.9		1161.79	4227.64		1161.55	184094		1161.88	222017
1162.98	183543		1163.49	-46062.4		1164.17	-15990.2		1163.71	-30084.1		1163.46	93970		1163.26	102009		1163.46	75798.1		1163.46	16253.4		1163.68	47976.2		1163.46	2664.53		1163.14	122168		1163.46	-77809		1163.13	3933.12		1162.89	184809		1163.23	223154
1164.33	184497		1164.84	-46289		1165.52	-16034		1165.06	-30038.2		1164.81	94379.8		1164.6	102304		1164.81	76025		1164.81	16328.5		1165.03	48363.4		1164.81	2496.94		1164.49	122750		1164.81	-78292.5		1164.48	3652.49		1164.24	185719		1164.58	223966
1165.68	185374		1166.19	-46521.9		1166.87	-15922.9		1166.41	-30456.5		1166.15	94720.1		1165.95	102982		1166.15	76391.2		1166.15	16360		1166.38	48486.7		1166.15	2585.36		1165.83	123614		1166.15	-78755.3		1165.83	3364.77		1165.59	186544		1165.92	224924
1167.02	186391		1167.53	-46624		1168.21	-15951.9		1167.75	-30037.9		1167.5	95415.9		1167.3	103700		1167.5	77061.7		1167.5	16700		1167.72	49124.9		1167.5	3151.78		1167.18	124248		1167.5	-79422.4		1167.18	3776.96		1166.94	187480		1167.27	226643
1168.37	187265		1168.88	-46939.4		1169.56	-16306.9		1169.1	-30341.5		1168.85	95841.2		1168.65	104080		1168.85	77113.4		1168.85	16544.3		1169.07	49344		1168.85	2553.2		1168.53	124952		1168.85	-79892.9		1168.52	4205.04		1168.28	188939		1168.62	226826
1169.72	188208		1170.23	-47200.1		1170.9	-16222.1		1170.45	-30693.2		1170.19	96236.9		1169.99	104347		1170.19	77482.4		1170.19	16799		1170.42	49748.2		1170.19	2748.63		1169.87	125862		1170.19	-80439.7		1169.87	3931.03		1169.63	189076		1169.96	228150
1171.06	189240		1171.57	-47338		1172.25	-16300.3		1171.79	-30600.1		1171.54	97098.2		1171.34	105174		1171.54	78148.6		1171.54	16634.1		1171.76	50160.3		1171.54	2881.05		1171.22	126633		1171.54	-80952.8		1171.21	4339.92		1170.98	190367		1171.31	229496
1172.41	190044		1172.92	-47539.2		1173.59	-16393.7		1173.14	-30741.1		1172.89	97198.9		1172.69	105508		1172.89	78594.1		1172.89	16982.6		1173.11	50139.4		1172.89	2708.47		1172.56	127358		1172.89	-81532.3		1172.56	4137.71		1172.32	191124		1172.66	230464
1173.75	191111		1174.27	-47867.7		1174.94	-16111.1		1174.49	-30816.2		1174.23	97777.2		1174.03	106252		1174.23	79171.9		1174.23	17030.6		1174.46	50541.5		1174.23	2756.9		1173.91	128003		1174.23	-82209.2		1173.91	3493.4		1173.67	191702		1174	231085
1175.1	192088		1175.61	-48158.4		1176.28	-16410.6		1175.83	-30901.5		1175.58	98162.9		1175.38	106905		1175.58	79344		1175.58	17349.9		1175.8	50756.6		1175.58	3090.33		1175.26	128755		1175.58	-82657.4		1175.25	3999		1175.02	193124		1175.35	232531
1176.44	192906		1176.96	-48348.4		1177.63	-16489.2		1177.18	-30932.9		1176.92	98629.1		1176.72	107310		1176.92	79564.3		1176.92	17254.6		1177.15	51005.7		1176.92	2866.75		1176.6	129751		1176.92	-83485		1176.6	3844.49		1176.36	193474		1176.69	233387
1177.79	193798		1178.3	-48517.6		1178.97	-16184.9		1178.52	-31021.5		1178.27	99322.8		1178.07	107760		1178.27	80357.9		1178.27	17386.7		1178.49	51174.7		1178.27	2893.18		1177.94	130316		1178.27	-83666		1177.94	4145.89		1177.71	194889		1178.04	234923
1179.13	194967		1179.65	-48588.2		1180.31	-16311.6		1179.87	-31245.2		1179.61	99441		1179.41	108345		1179.61	80698.8		1179.61	17633.3		1179.84	51714.7		1179.61	2990.61		1179.29	131064		1179.61	-84568.3		1179.29	4009.19		1179.05	195316		1179.38	235710
1180.48	195660		1180.99	-48796.9		1181.66	-16500.5		1181.21	-31416.1		1180.96	100220		1180.76	108938		1180.96	81018.9		1180.96	17604.2		1181.18	51941.7		1180.96	2897.04		1180.63	131905		1180.96	-84959		1180.63	3863.39		1180.4	196453		1180.73	236682
1181.82	196843		1182.33	-48988		1183	-16513.4		1182.56	-31483.1		1182.3	100771		1182.1	109355		1182.3	81657.4		1182.3	18003.5		1182.53	52423.8		1182.3	3182.47		1181.98	132708		1182.3	-85394.1		1181.98	4232.49		1181.74	197866		1182.07	238369
1183.16	197774		1183.68	-49161.3		1184.34	-16650.5		1183.9	-31494.3		1183.64	101300		1183.44	109553		1183.64	81844.1		1183.64	18102.3		1183.87	52387.8		1183.64	2848.9		1183.32	133306		1183.64	-86048.6		1183.32	3596.48		1183.08	198424		1183.41	238979
1184.51	198568		1185.02	-49274.9		1185.69	-16679.6		1185.24	-31620.6		1184.99	101200		1184.79	110157		1184.99	82075.1		1184.99	17835.4		1185.22	53017.7		1184.99	2777.34		1184.66	134103		1184.99	-86838.5		1184.66	3920.38		1184.43	198830		1184.76	240397
1185.85	199811		1186.37	-49227.7		1187.03	-16692.8		1186.59	-31717		1186.33	102246		1186.13	110772		1186.33	82897.3		1186.33	18288		1186.56	52974.7		1186.33	3117.77		1186.01	135138		1186.33	-87164.7		1186.01	4299.18		1185.77	200045		1186.1	241090
1187.19	200867		1187.71	-49452.9		1188.37	-16993.1		1187.93	-31707.6		1187.67	102534		1187.47	111537		1187.67	83138.9		1187.67	18238.9		1187.9	53781.7		1187.67	2959.21		1187.35	135679		1187.67	-88095.4		1187.35	4170.88		1187.12	201021		1187.44	242296
1188.53	201612		1189.05	-49219.2		1189.71	-16834.4		1189.27	-31663.3		1189.02	103054		1188.82	111878		1189.02	83666.7		1189.02	18681.3		1189.25	53942.7		1189.02	2880.64		1188.69	136283		1189.02	-88604.4		1188.69	4116.48		1188.46	201953		1188.79	243405
1189.88	202987		1190.39	-49616.9		1191.05	-16726.9		1190.62	-31787.2		1190.36	103661		1190.16	112563		1190.36	84000.9		1190.36	18717		1190.59	54030.6		1190.36	3254.08		1190.03	137226		1190.36	-89196.9		1190.03	4263.98		1189.8	203038		1190.13	244868
1191.22	203582		1191.74	-49516.8		1192.39	-16996.5		1191.96	-31906.2		1191.7	103942		1191.5	113081		1191.7	84309.3		1191.7	18380.2		1191.93	54373.6		1191.7	2848.52		1191.38	137940		1191.7	-89860.7		1191.38	4046.37		1191.14	203489		1191.47	245848
1192.56	204477		1193.08	-49838.9		1193.73	-16837.1		1193.3	-32293.3		1193.04	104365		1192.84	113438		1193.04	84869		1193.04	18740.8		1193.27	54821.6		1193.04	2994.96		1192.72	138786		1193.04	-90220		1192.72	3944.67		1192.49	204532		1192.81	247105
1193.9	205500		1194.42	-50085.4		1195.07	-17082.8		1194.64	-32339.6		1194.39	105286		1194.18	114021		1194.39	85340		1194.39	18798.8		1194.61	55228.5		1194.39	2884.4		1194.06	139495		1194.39	-91013.7		1194.06	4088.86		1193.83	205621		1194.16	248120
1195.24	206487		1195.76	-50129.1		1196.41	-16771.6		1195.98	-32304		1195.73	105601		1195.53	114519		1195.73	85782.3		1195.73	18915.2		1195.96	55275.5		1195.73	2953.84		1195.4	140464		1195.73	-91679.8		1195.4	4274.95		1195.17	206303		1195.5	249374
1196.58	207481		1197.1	-50253		1197.75	-17136.5		1197.32	-32431.6		1197.07	106268		1196.87	115127		1197.07	86203.8		1197.07	18988		1197.3	55726.5		1197.07	3418.28		1196.74	141064		1197.07	-92076.3		1196.74	4541.94		1196.51	207641		1196.84	250604
1197.92	208096		1198.44	-50511.2		1199.09	-17295.5		1198.67	-32752.3		1198.41	106563		1198.21	115605		1198.41	86413.7		1198.41	19182.2		1198.64	56039.4		1198.41	2858.72		1198.08	141553		1198.41	-92937.2		1198.08	3976.83		1197.85	207945		1198.18	251090
1199.26	209525		1199.78	-50948.7		1200.43	-17169.5		1200.01	-32620.2		1199.75	107342		1199.55	116355		1199.75	86878.9		1199.75	19362.9		1199.98	56163.4		1199.75	3135.17		1199.42	142741		1199.75	-93522.6		1199.42	4439.62		1199.19	209220		1199.52	252505
1200.6	210614		1201.12	-51214.5		1201.77	-17439.7		1201.35	-32843.2		1201.09	107863		1200.89	117048		1201.09	87517.3		1201.09	19339.9		1201.32	56506.4		1201.09	3175.61		1200.76	143677		1201.09	-93913.4		1200.76	3529.3		1200.53	209851		1200.86	253660
1201.94	211408		1202.46	-51273.5		1203.11	-17155.9		1202.69	-32965.3		1202.43	108335		1202.23	117457		1202.43	87719.1		1202.43	19596.3		1202.66	56904.4		1202.43	3057.06		1202.1	144387		1202.43	-94338.6		1202.1	4074.88		1201.87	211154		1202.2	254871
1203.28	212151		1203.8	-51587.7		1204.45	-17382.2		1204.03	-32635.6		1203.77	108953		1203.57	117881		1203.77	88532.2		1203.77	19717.2		1204	57026.4		1203.77	2989.51		1203.44	145250		1203.77	-95050.3		1203.44	4438.36		1203.21	211816		1203.54	255853
1204.62	213403		1205.14	-51909.3		1205.79	-17419.7		1205.37	-33152		1205.11	109232		1204.91	118366		1205.11	88828.5		1205.11	19710.5		1205.34	57249.4		1205.11	2841.96		1204.78	145943		1205.11	-95651.5		1204.78	3751.73		1204.55	213002		1204.88	257141
1205.96	214244		1206.48	-52080.1		1207.13	-17589.1		1206.71	-33060.6		1206.45	109693		1206.25	118921		1206.45	89043.2		1206.45	19985.2		1206.68	57393.4		1206.45	2803.41		1206.12	146444		1206.45	-96689		1206.12	4116		1205.89	213435		1206.22	258121
1207.3	215230		1207.82	-52213.1		1208.46	-17571.7		1208.04	-33132.3		1207.79	110419		1207.59	119632		1207.79	89721.2		1207.79	19901.3		1208.02	58002.5		1207.79	3124.86		1207.46	147546		1207.79	-97108.1		1207.46	3781.17		1207.23	214919		1207.56	259158
1208.63	216536		1209.16	-52575.4		1209.8	-17399.4		1209.38	-33165.1		1209.12	111021		1208.92	120501		1209.12	90132.5		1209.12	20671.8		1209.36	58456.5		1209.12	3231.31		1208.79	148671		1209.12	-97437.5		1208.8	4564.24		1208.57	216115		1208.89	260606
1209.97	217318		1210.5	-52860		1211.14	-17737.1		1210.72	-33410.1		1210.46	111229		1210.26	120471		1210.46	90249		1210.46	20221.7		1210.7	58318.6		1210.46	2649.76		1210.13	148920		1210.46	-98218.5		1210.14	3367.2		1209.91	216645		1210.23	261211
1211.31	218450		1211.84	-52946.8		1212.48	-17891		1212.06	-33469.2		1211.8	111800		1211.6	121253		1211.8	91031.9		1211.8	20480.1		1212.04	59023.6		1211.8	3066.21		1211.47	149926		1211.8	-98594.9		1211.47	4293.06		1211.25	217284		1211.57	262753
1212.65	219458		1213.17	-53008.9		1213.81	-17554.9		1213.4	-33260.5		1213.14	112447		1212.94	121865		1213.14	91578.1		1213.14	20740.8		1213.37	59293.7		1213.14	3230.67		1212.81	150715		1213.14	-99284.8		1212.81	4409.81		1212.59	218899		1212.91	263909
1213.98	220616		1214.51	-53271.3		1215.15	-17922.9		1214.74	-33497.9		1214.48	113182		1214.28	122179		1214.48	91821.7		1214.48	20567		1214.71	59391.9		1214.48	3182.13		1214.14	151503		1214.48	-100139		1214.15	3977.46		1213.92	219157		1214.25	264818
1215.32	221423		1215.85	-53393.9		1216.48	-17964		1216.07	-33825.5		1215.81	113708		1215.61	122920		1215.81	92160.5		1215.81	20676.6		1216.05	59628		1215.81	3309.58		1215.48	152352		1215.81	-100580		1215.49	4280		1215.26	220493		1215.58	266112
1216.66	222505		1217.19	-53842.8		1217.82	-17856.2		1217.41	-33666.1		1217.15	113919		1216.95	123492		1217.15	92642.6		1217.15	20940.6		1217.39	60142.1		1217.15	3166.04		1216.82	153096		1217.15	-100995		1216.82	4144.44		1216.6	221021		1216.92	267208
1217.99	223903		1218.52	-54142.9		1219.16	-17823.4		1218.75	-33981		1218.49	114920		1218.29	124067		1218.49	93203.1		1218.49	20994		1218.72	60229.3		1218.49	2991.5		1218.15	154254		1218.49	-102238		1218.16	4208.77		1217.94	222065		1218.26	268494
1219.33	224918		1219.86	-54062.3		1220.49	-18075.8		1220.08	-34111.9		1219.82	115284		1219.62	124987		1219.82	93659.8		1219.82	21357.9		1220.06	60709.5		1219.82	2985.96		1219.49	154947		1219.82	-102700		1219.5	4315		1219.27	223520		1219.59	269964
1220.67	225871		1221.2	-54165		1221.83	-18236.2		1221.42	-33803		1221.16	115778		1220.96	125450		1221.16	94063.9		1221.16	21406.1		1221.4	61117.7		1221.16	3059.42		1220.82	155711		1221.16	-103247		1220.83	4154.13		1220.61	224485		1220.93	271012
1222	226778		1222.53	-54365.9		1223.16	-17838.7		1222.75	-34235.3		1222.5	116300		1222.3	125977		1222.5	94542.3		1222.5	21394.8		1222.73	61226		1222.5	3188.89		1222.16	156798		1222.5	-103955		1222.17	4145.15		1221.95	225237		1222.26	272233
1223.34	227620		1223.87	-54585.1		1224.5	-18309.3		1224.09	-34495.7		1223.83	116572		1223.63	126697		1223.83	94597.1		1223.83	21406.9		1224.07	61661.2		1223.83	2891.35		1223.5	157335		1223.83	-104860		1223.5	3845.06		1223.28	226086		1223.6	273112
1224.67	228890		1225.2	-54826.5		1225.83	-18177		1225.43	-34475.2		1225.17	117274		1224.97	127053		1225.17	95377.1		1225.17	21876.5		1225.4	61875.5		1225.17	3193.81		1224.83	158407		1225.17	-105375		1224.84	3779.87		1224.62	227603		1224.94	274198
1226.01	230010		1226.54	-54910.2		1227.16	-18445.8		1226.76	-34343.9		1226.5	118151		1226.3	127801		1226.5	95946.5		1226.5	21840.4		1226.74	62446.9		1226.5	3570.28		1226.17	159512		1226.5	-105967		1226.17	3998.57		1225.95	228752		1226.27	275580
1227.34	231274		1227.87	-55068.2		1228.5	-18063.6		1228.1	-34544.7		1227.84	118687		1227.64	128232		1227.84	96423.2		1227.84	22098.8		1228.08	62708.2		1227.84	3403.75		1227.5	159917		1227.84	-106335		1227.51	4500.16		1227.29	229584		1227.6	276768
1228.67	232100		1229.21	-55268.4		1229.83	-18369.6		1229.43	-34669.6		1229.17	118986		1228.97	128615		1229.17	96757.2		1229.17	22100.5		1229.41	63033.6		1229.17	3250.22		1228.83	160872		1229.17	-107300		1228.84	3939.65		1228.62	230452		1228.94	277930
1230.01	233296		1230.54	-55616.9		1231.16	-18451.6		1230.76	-34915.7		1230.5	119301		1230.31	129293		1230.5	96985.5		1230.5	22118.8		1230.74	63190.1		1230.5	3340.69		1230.17	161604		1230.5	-107574		1230.18	3727.03		1229.96	230956		1230.27	279237
1231.34	234480		1231.88	-55660.6		1232.5	-18730.7		1232.1	-34798		1231.84	119963		1231.64	129896		1231.84	97702.2		1231.84	22403.4		1232.08	63913.5		1231.84	3400.16		1231.5	162748		1231.84	-108566		1231.51	4420.3		1231.29	232368		1231.61	280175
1232.68	235161		1233.21	-55908.6		1233.83	-18662.9		1233.43	-34852.3		1233.17	120515		1232.97	130545		1233.17	98051.2		1233.17	22396.4		1233.41	63680		1233.17	3567.63		1232.83	163644		1233.17	-109008		1232.84	3968.47		1232.63	233182		1232.94	281880
1234.01	236215		1234.54	-56074.8		1235.16	-18637.2		1234.77	-35067.8		1234.5	121340		1234.31	131110		1234.5	98495.5		1234.5	22509.9		1234.75	64167.5		1234.5	3421.1		1234.17	164379		1234.5	-109469		1234.18	4315.53		1233.96	234210		1234.27	282704
1235.34	237604		1235.88	-56275.4		1236.49	-18390.5		1236.1	-35065.5		1235.84	121865		1235.64	131800		1235.84	99271.2		1235.84	22916.8		1236.08	65073.1		1235.84	3784.57		1235.5	165497		1235.84	-110242		1235.51	4343.48		1235.29	235801		1235.61	284004
1236.67	238619		1237.21	-56578.1		1237.82	-18962		1237.43	-35354.2		1237.17	122116		1236.97	132308		1237.17	99373.2		1237.17	22912.1		1237.41	64735.7		1237.17	3219.05		1236.83	165929		1237.17	-111194		1236.84	3625.33		1236.63	235772		1236.94	284775
1238.01	239512		1238.54	-56462.1		1239.16	-18576.5		1238.76	-35488.2		1238.5	122967		1238.3	133088		1238.5	99925.5		1238.5	23036.9		1238.75	65799.3		1238.5	3649.53		1238.16	166930		1238.5	-111995		1238.18	4377.06		1237.96	237451		1238.27	286299
1239.34	240533		1239.87	-56784.4		1240.49	-18944.1		1240.1	-35846.2		1239.84	123444		1239.64	133592		1239.84	100236		1239.84	23172.1		1240.08	65780		1239.84	3583		1239.5	167738		1239.84	-112443		1239.51	4077.69		1239.29	238762		1239.6	287395
1240.67	241797		1241.21	-56993		1241.82	-18954.8		1241.43	-35699.4		1241.17	124136		1240.97	134215		1241.17	100828		1241.17	23337.7		1241.41	65805.7		1241.17	3345.48		1240.83	168588		1241.17	-113053		1240.84	3969.21		1240.63	239625		1240.94	289055
1242	242524		1242.54	-57071.8		1243.15	-19187.6		1242.76	-35913.8		1242.5	124598		1242.3	134836		1242.5	101313		1242.5	23425.7		1242.74	66214.5		1242.5	3362.96		1242.16	169447		1242.5	-114135		1242.17	3889.62		1241.96	240314		1242.27	289825
1243.33	243957		1243.87	-57214.8		1244.48	-18840.5		1244.09	-35740.2		1243.83	125380		1243.63	135547		1243.83	102017		1243.83	23456.1		1244.08	66792.3		1243.83	3600.44		1243.49	170676		1243.83	-114408		1243.5	4559.93		1243.29	241644		1243.6	291585
1244.66	245002		1245.2	-57421.1		1245.81	-19023.4		1245.42	-36016.9		1245.16	125783		1244.96	136165		1245.16	102353		1245.16	23655		1245.41	66973.2		1245.16	3447.92		1244.82	171277		1245.16	-115340		1244.83	3932.12		1244.62	242128		1244.93	292911
1245.99	246019		1246.53	-57923.7		1247.14	-18996.4		1246.75	-36095.6		1246.49	126398		1246.29	136398		1246.49	102686		1246.49	23769.3		1246.74	67514.1		1246.49	3248.41		1246.15	172272		1246.49	-116012		1246.16	3948.21		1245.95	243252		1246.26	293886
1247.32	247045		1247.86	-57846.5		1248.47	-19081.6		1248.09	-36193.5		1247.82	126895		1247.62	137149		1247.82	103162		1247.82	24007.1		1248.07	67870		1247.82	3645.89		1247.48	173228		1247.82	-116558		1247.5	4330.19		1247.28	244528		1247.59	295229
1248.65	248453		1249.19	-58016.6		1249.8	-19336.8		1249.42	-36427.5		1249.15	127477		1248.96	137851		1249.15	103649		1249.15	24150.2		1249.4	68245		1249.15	3450.38		1248.81	173864		1249.15	-117229		1248.83	4027.05		1248.61	245694		1248.92	296389
1249.98	249662		1250.52	-58190.9		1251.13	-19317		1250.75	-36511.7		1250.48	128123		1250.29	138620		1250.48	104288		1250.48	24262.8		1250.73	68706		1250.48	3628.86		1250.14	175114		1250.48	-118160		1250.16	4033.81		1249.94	246970		1250.25	297549
1251.31	250622		1251.85	-58103.5		1252.46	-19001.4		1252.08	-36526		1251.81	128645		1251.62	139102		1251.81	104669		1251.81	24494.9		1252.06	68620.1		1251.81	3550.35		1251.47	176097		1251.81	-118697		1251.49	4105.46		1251.28	247729		1251.58	298995
1252.64	251659		1253.18	-58416.3		1253.78	-19540.9		1253.41	-36787.4		1253.14	129251		1252.94	139728		1253.14	105215		1253.14	24433.3		1253.39	69289.3		1253.14	3694.84		1252.8	176424		1253.14	-119077		1252.81	3462		1252.61	248545		1252.91	299950
1253.97	252499		1254.51	-58425.4		1255.11	-19478.4		1254.74	-36434		1254.47	129666		1254.27	140338		1254.47	105707		1254.47	24770.2		1254.72	69473.5		1254.47	3616.33		1254.13	178011		1254.47	-119739		1254.14	3856.42		1253.93	250174		1254.24	301291
1255.3	253811		1255.84	-58927.8		1256.44	-19276		1256.06	-36710.7		1255.8	130572		1255.6	141164		1255.8	106463		1255.8	24768.5		1256.05	69890.7		1255.8	3550.82		1255.46	178845		1255.8	-120847		1255.47	3964.74		1255.26	251318		1255.57	302397
1256.63	254748		1257.17	-59060.4		1257.77	-19456.7		1257.39	-37402.6		1257.13	131097		1256.93	141562		1257.13	106605		1257.13	24965.3		1257.38	69989.1		1257.13	3595.32		1256.79	179326		1257.13	-121418		1256.8	3783.95		1256.59	251595		1256.9	304056
1257.95	256044		1258.5	-59098.3		1259.09	-19472.5		1258.72	-36944.6		1258.46	131979		1258.26	142363		1258.46	107290		1258.46	25288.5		1258.71	70582.4		1258.46	3854.81		1258.11	180896		1258.46	-122058		1258.13	4730.04		1257.92	253357		1258.23	305608
1259.28	257003		1259.82	-59542.4		1260.42	-19779.4		1260.05	-37270.7		1259.79	132057		1259.59	142835		1259.79	107807		1259.79	24972.1		1260.04	70475.9		1259.79	3807.31		1259.44	181337		1259.79	-123063		1259.46	3749.03		1259.25	253414		1259.55	305977
1260.61	258214		1261.15	-59610.8		1261.75	-19712.3		1261.38	-37424		1261.11	132870		1260.92	143677		1261.11	108251		1261.11	25565.1		1261.37	71360.3		1261.11	4065.8		1260.77	182448		1261.11	-123582		1260.79	4232.9		1260.58	254914		1260.88	307769
1261.94	259401		1262.48	-59821.4		1263.07	-19843.4		1262.71	-37492.4		1262.44	133378		1262.24	144405		1262.44	108787		1262.44	25243.6		1262.69	71652.9		1262.44	3910.3		1262.1	183532		1262.44	-124271		1262.11	4049.67		1261.91	256627		1262.21	309003
1263.26	260414		1263.81	-59830.3		1264.4	-20045.5		1264.03	-37715.9		1263.77	134026		1263.57	144863		1263.77	109489		1263.77	25593.5		1264.02	71820.5		1263.77	3455.8		1263.42	184124		1263.77	-125145		1263.44	3723.32		1263.24	256959		1263.54	310130
1264.59	261694		1265.13	-60019.4		1265.73	-19852.7		1265.36	-37259.6		1265.09	134785		1264.9	145654		1265.09	109939		1265.09	25666.9		1265.35	72817.1		1265.09	3842.3		1264.75	185306		1265.09	-125579		1264.77	4485.86		1264.56	258282		1264.86	311668
1265.92	262775		1266.46	-60295.8		1267.05	-19675		1266.69	-37762.4		1266.42	135337		1266.23	145894		1266.42	110348		1266.42	26106.7		1266.68	72688.9		1266.42	3574.8		1266.08	186201		1266.42	-126470		1266.09	4157.29		1265.89	259124		1266.19	312451
1267.24	263889		1267.79	-60430.5		1268.38	-19733.4		1268.01	-37741.4		1267.75	136317		1267.55	146824		1267.75	110881		1267.75	26312.9		1268	73429.7		1267.75	4275.3		1267.4	187269		1267.75	-127111		1267.42	4363.6		1267.22	261066		1267.52	313899
1268.57	265081		1269.11	-60639.4		1269.7	-20123.8		1269.34	-37923.5		1269.07	136790		1268.88	147771		1269.07	111632		1269.07	26082.5		1269.33	73639.5		1269.07	3659.81		1268.73	188251		1269.07	-127819		1268.75	3837.81		1268.54	261283		1268.84	315551
1269.9	266050		1270.44	-61004.5		1271.03	-20216.3		1270.67	-38097.7		1270.4	137161		1270.2	148013		1270.4	111857		1270.4	26283.6		1270.66	73728.4		1270.4	3641.31		1270.05	188648		1270.4	-128582		1270.07	3690.9		1269.87	262473		1270.17	316579
1271.22	267515		1271.77	-61196.9		1272.35	-20085		1271.99	-38149.1		1271.73	138021		1271.53	148981		1271.73	112458		1271.73	26801.2		1271.98	73986.4		1271.73	3824.82		1271.38	190215		1271.73	-129449		1271.4	4231.88		1271.2	263580		1271.5	317970
1272.55	268516		1273.09	-61156.6		1273.68	-20113.7		1273.32	-38462.6		1273.05	138282		1272.86	149514		1273.05	112682		1273.05	26744.1		1273.31	74306.5		1273.05	4034.32		1272.7	191030		1273.05	-130327		1272.72	3880.74		1272.52	264590		1272.82	319071
1273.87	269608		1274.42	-61546.5		1275	-20034.4		1274.64	-38187.2		1274.38	139085		1274.18	150126		1274.38	113640		1274.38	26854.5		1274.63	74961.6		1274.38	4067.83		1274.03	192076		1274.38	-130715		1274.05	4256.5		1273.85	266025		1274.15	320721
1275.2	271124		1275.74	-61599.6		1276.32	-20261.3		1275.97	-38203		1275.7	139544		1275.51	150780		1275.7	114096		1275.7	27354.4		1275.96	75380.8		1275.7	4059.34		1275.35	193029		1275.7	-131629		1275.37	4557.14		1275.17	267333		1275.47	321984
1276.52	272083		1277.07	-61854.1		1277.65	-20453.3		1277.29	-38684.9		1277.03	140067		1276.83	151370		1277.03	114524		1277.03	26781.6		1277.29	75722.1		1277.03	3625.85		1276.68	193641		1277.03	-132183		1276.7	3938.66		1276.5	267800		1276.8	323427
1277.84	273366		1278.39	-62156.7		1278.97	-20467.3		1278.62	-38753.9		1278.35	140581		1278.15	152046		1278.35	114894		1278.35	27304.4		1278.61	76439.5		1278.35	3673.36		1278	194941		1278.35	-133259		1278.02	4178.08		1277.82	269050		1278.12	324281
1279.17	274365		1279.71	-62179.7		1280.29	-20498.4		1279.94	-38842.1		1279.67	141402		1279.48	152944		1279.67	115535		1279.67	27301.5		1279.93	76229.9		1279.67	3878.88		1279.32	195750		1279.67	-134064		1279.35	4337.38		1279.15	269784		1279.44	325334
1280.49	275701		1281.04	-62609.8		1281.62	-20451.6		1281.26	-38780.4		1281	142020		1280.8	153816		1281	115847		1281	27857.1		1281.26	76890.4		1281	3709.39		1280.65	196872		1281	-134664		1280.67	4101.56		1280.47	271421		1280.77	326819
1281.81	276948		1282.36	-62596.3		1282.94	-20293.9		1282.59	-39172.9		1282.32	142866		1282.13	154209		1282.32	116406		1282.32	27628.2		1282.58	77323.9		1282.32	3781.91		1281.97	197880		1282.32	-135440		1281.99	4112.64		1281.8	272797		1282.09	328378
1283.14	278337		1283.68	-62909.9		1284.26	-20147.2		1283.91	-38987.5		1283.64	143666		1283.45	154922		1283.64	117260		1283.64	27934.7		1283.91	77851.6		1283.64	4131.43		1283.29	198483		1283.64	-136190		1283.32	4321.59		1283.12	273805		1283.41	329971
1284.46	279398		1285.01	-63218.9		1285.58	-20548.7		1285.23	-39370.2		1284.97	144045		1284.77	155396		1284.97	117446		1284.97	28143.6		1285.23	78224.3		1284.97	4132.94		1284.62	199903		1284.97	-136697		1284.64	3902.44		1284.44	275160		1284.74	331091
1285.78	280438		1286.33	-63435		1286.9	-20374.2		1286.56	-39387		1286.29	144268		1286.09	156263		1286.29	118276		1286.29	28206		1286.55	78377.1		1286.29	3842.46		1285.94	200920		1286.29	-137698		1285.96	4641.17		1285.77	276041		1286.06	332459
1287.1	281547		1287.65	-63554.5		1288.23	-20675.8		1287.88	-39864		1287.61	145148		1287.42	156536		1287.61	118947		1287.61	28477.8		1287.88	79044		1287.61	3665.99		1287.26	201821		1287.61	-138120		1287.29	4378.78		1287.09	276920		1287.38	333516
1288.43	282971		1288.97	-63561.2		1289.55	-20346.5		1289.2	-39645.2		1288.93	145748		1288.74	157515		1288.93	119226		1288.93	28330		1289.2	79395		1288.93	3987.51		1288.58	202902		1288.93	-139140		1288.61	4621.28		1288.41	277927		1288.7	335405
1289.75	284094		1290.3	-63860.1		1290.87	-20639.3		1290.52	-39376.4		1290.26	146530		1290.06	158355		1290.26	120053		1290.26	28618.7		1290.52	79735		1290.26	4036.03		1289.9	203974		1290.26	-139751		1289.93	4537.66		1289.74	279288		1290.03	336648
1291.07	285608		1291.62	-63933.3		1292.19	-20497.1		1291.85	-39641.8		1291.58	146898		1291.38	158803		1291.58	120379		1291.58	28883.9		1291.84	79748.2		1291.58	4150.56		1291.22	204511		1291.58	-140854		1291.25	4406.93		1291.06	280456		1291.35	338034
1292.39	286548		1292.94	-64155.7		1293.51	-20884.1		1293.17	-39486.4		1292.9	147678		1292.7	159702		1292.9	120922		1292.9	29056.4		1293.17	80528.4		1292.9	4316.08		1292.55	205733		1292.9	-141413		1292.57	4469.08		1292.38	281787		1292.67	339225
1293.71	288072		1294.26	-64560.4		1294.83	-20532.1		1294.49	-40245		1294.22	148255		1294.03	160232		1294.22	121552		1294.22	29109.5		1294.49	80911.7		1294.22	4122.61		1293.87	206790		1294.22	-142277		1293.89	4211.12		1293.7	282443		1293.99	340655
1295.03	289384		1295.58	-64517.3		1296.15	-20613.2		1295.81	-40089.8		1295.54	149254		1295.35	160952		1295.54	122074		1295.54	29523.9		1295.81	80946.1		1295.54	4093.14		1295.19	208120		1295.54	-142905		1295.21	4608.04		1295.02	283606		1295.31	341900
1296.35	290686		1296.9	-64717.5		1297.47	-20429.4		1297.13	-40086.8		1296.86	149681		1296.67	161541		1296.86	122609		1296.86	29665.9		1297.13	81718.6		1296.86	4021.67		1296.51	208893		1296.86	-143820		1296.53	4429.85		1296.34	284409		1296.63	342949
1297.67	292365		1298.22	-64976.9		1298.79	-20640.6		1298.45	-40233.8		1298.18	150290		1297.99	162236		1298.18	123272		1298.18	29472.2		1298.45	82067.2		1298.18	4156.2		1297.83	210095		1298.18	-144650		1297.85	4335.54		1297.67	286420		1297.95	344535
1298.99	293151		1299.54	-65161.6		1300.1	-20709		1299.77	-40141		1299.5	150994		1299.31	163110		1299.5	123693		1299.5	29779		1299.77	82369.8		1299.5	4148.73		1299.15	210692		1299.5	-145385		1299.17	4095.11		1298.99	287170		1299.27	346028
1300.31	295282		1300.86	-65026.6		1301.42	-20363.4		1301.09	-40313.4		1300.82	151773		1300.63	163597		1300.82	124201		1300.82	30090.3		1301.09	83184.6		1300.82	4341.27		1300.47	212225		1300.82	-145984		1300.49	4512.57		1300.31	288577		1300.59	347760
1301.63	296839		1302.18	-65172.7		1302.74	-20669.9		1302.41	-39914.9		1302.14	152570		1301.95	164647		1302.14	125141		1302.14	30671		1302.41	83719.4		1302.14	4284.8		1301.78	213056		1302.14	-146743		1301.81	4676.91		1301.63	289773		1301.91	349089
1302.95	297802		1303.5	-65600.2		1304.06	-20564.5		1303.73	-40596.5		1303.46	153113		1303.27	165052		1303.46	125302		1303.46	30121.2		1303.73	83924.4		1303.46	4207.34		1303.1	214039		1303.46	-147940		1303.13	4461.13		1302.95	290746		1303.23	349962
1304.27	299755		1304.82	-65552.9		1305.38	-20523.1		1305.05	-40517.2		1304.78	153887		1304.58	165512		1304.78	125992		1304.78	30630.8		1305.05	84373.4		1304.78	4241.88		1304.42	215430		1304.78	-148339		1304.45	4204.24		1304.27	291882		1304.55	351756
1305.58	301047		1306.14	-65634.8		1306.69	-20529.9		1306.37	-40419.1		1306.1	154722		1305.9	166255		1306.1	126465		1306.1	30974.8		1306.37	84515.5		1306.1	4354.41		1305.74	216103		1306.1	-149509		1305.77	4569.22		1305.58	292526		1305.87	352901
1306.9	302339		1307.46	-65770		1308.01	-20137.7		1307.69	-40270.1		1307.41	154961		1307.22	167317		1307.41	127104		1307.41	30893.3		1307.69	85048.8		1307.41	4210.96		1307.06	217728		1307.41	-150221		1307.09	4461.1		1306.9	294314		1307.19	354489
1308.22	303932		1308.77	-66087.4		1309.33	-20192.6		1309	-40741.3		1308.73	156031		1308.54	167836		1308.73	127940		1308.73	31129.3		1309.01	85292.1		1308.73	4168.5		1308.37	218059		1308.73	-150640		1308.41	4325.85		1308.22	295169		1308.5	355678
1309.54	305553		1310.09	-65883.1		1310.65	-19559.6		1310.32	-40487.5		1310.05	156656		1309.86	168429		1310.05	128380		1310.05	31231.7		1310.33	86129.5		1310.05	4446.04		1309.69	219709		1310.05	-151594		1309.72	4569.48		1309.54	296752		1309.82	357362
1310.86	307212		1311.41	-66184		1311.96	-20011.7		1311.64	-40504		1311.37	157326		1311.17	169255		1311.37	128976		1311.37	31549.5		1311.64	86048		1311.37	4657.58		1311.01	220734		1311.37	-152318		1311.04	4688		1310.86	297766		1311.14	358888
1312.17	308847		1312.73	-66222.2		1313.28	-19400.9		1312.96	-40526.5		1312.68	157909		1312.49	170436		1312.68	129418		1312.68	31676.8		1312.96	86675.7		1312.68	4665.13		1312.33	221589		1312.68	-153382		1312.36	4814.4		1312.18	298687		1312.46	359745
1313.49	310707		1314.04	-66275.6		1314.59	-19323.1		1314.27	-40463.2		1314	158874		1313.81	170986		1314	130342		1314	32032.6		1314.28	87199.4		1314	4454.68		1313.64	222641		1314	-154187		1313.68	4410.68		1313.49	300024		1313.77	361707
1314.81	312903		1315.36	-66379.3		1315.91	-18812.4		1315.59	-40226		1315.32	159888		1315.13	171809		1315.32	131407		1315.32	32393.8		1315.6	88061.2		1315.32	4553.23		1314.96	224306		1315.32	-154388		1314.99	4756.84		1314.81	301727		1315.09	363159
1316.12	315155		1316.68	-66609.2		1317.22	-18935.8		1316.91	-39967.9		1316.63	160504		1316.44	172290		1316.63	131768		1316.63	32518.5		1316.91	88325.2		1316.63	4765.77		1316.28	224539		1316.63	-155555		1316.31	4415.89		1316.13	302842		1316.41	364385
1317.44	317530		1317.99	-66325.3		1318.54	-18266.3		1318.22	-39689		1317.95	161320		1317.76	173691		1317.95	132413		1317.95	32959.6		1318.23	89002.2		1317.95	4905.33		1317.59	226123		1317.95	-156158		1317.63	5042.81		1317.45	304098		1317.72	366166
1318.75	320162		1319.31	-66377.7		1319.85	-18145.9		1319.54	-40041.2		1319.27	162512		1319.07	174074		1319.27	133117		1319.27	33292.1		1319.55	89263.4		1319.27	5079.88		1318.91	227335		1319.27	-157049		1318.94	5387.62		1318.76	304727		1319.04	367897
1320.07	323513		1320.62	-66035.4		1321.17	-17746.5		1320.85	-39762.6		1320.58	163252		1320.39	175179		1320.58	133936		1320.58	33800.2		1320.86	89978.6		1320.58	5254.43		1320.22	228492		1320.58	-157946		1320.26	4593.31		1320.08	306477		1320.35	369037
1321.38	327413		1321.94	-66153.3		1322.48	-17394.2		1322.17	-39396.1		1321.9	164334		1321.71	176365		1321.9	134806		1321.9	33982.6		1322.18	90853		1321.9	5411.99		1321.54	229682		1321.9	-158653		1321.57	5106.87		1321.39	308263		1321.67	370855
1322.7	331855		1323.26	-65484.4		1323.8	-16722		1323.49	-39269.7		1323.21	165331		1323.02	177136		1323.21	135832		1323.21	34427.6		1323.5	91552.4		1323.21	5723.54		1322.85	230961		1323.21	-159156		1322.89	5436.32		1322.71	309139		1322.98	372339
1324.01	338163		1324.57	-64973.8		1325.11	-15679.9		1324.8	-38632.4		1324.53	166731		1324.34	178063		1324.53	136874		1324.53	35202.9		1324.81	92276		1324.53	6211.1		1324.17	232240		1324.53	-160104		1324.2	5718.65		1324.03	310922		1324.3	373857
1325.33	346302		1325.88	-64129.5		1326.42	-14339.9		1326.12	-37648.3		1325.84	167667		1325.65	179648		1325.84	138122		1325.84	35879.8		1326.13	92855.7		1325.84	6504.66		1325.48	233792		1325.84	-160287		1325.52	6589.86		1325.34	313009		1325.61	376108
1326.64	358428		1327.2	-62500.4		1327.74	-12277.9		1327.43	-37070.3		1327.15	169616		1326.96	181117		1327.15	139823		1327.15	37128.1		1327.44	94744.5		1327.15	7266.22		1326.79	234860		1327.15	-160844		1326.83	7281.94		1326.66	314943		1326.93	378514
1327.96	378850		1328.51	-59937.5		1329.05	-8169.05		1328.74	-34145.5		1328.47	172213		1328.28	183559		1328.47	142380		1328.47	39090.8		1328.76	96967.5		1328.47	8705.78		1328.11	237568		1328.47	-160274		1328.14	9220.91		1327.97	317747		1328.24	381393
1329.27	415005		1329.83	-55000.9		1330.36	-85.2565		1330.06	-29166.7		1329.78	176910		1329.59	186847		1329.78	146652		1329.78	44039		1330.07	101450		1329.78	11411.3		1329.42	240055		1329.78	-158802		1329.46	12737.8		1329.29	322568		1329.55	385582
1330.58	480712		1331.14	-45722.5		1331.68	10364.5		1331.37	-19774.1		1331.1	186001		1330.91	193676		1331.1	154986		1331.1	53070.7		1331.39	109446		1331.1	18019.9		1330.73	246437		1331.1	-154502		1330.77	22865.5		1330.6	333166		1330.87	394068
1331.9	608269		1332.45	-36396.4		1332.99	19754.1		1332.68	-12479.7		1332.41	195705		1332.22	201180		1332.41	163752		1332.41	60519.8		1332.7	116107		1332.41	24743.5		1332.05	253575		1332.41	-149990		1332.09	34834.1		1331.91	345981		1332.18	404694
1333.21	629523		1333.77	-27438.5		1334.3	26118.6		1334	-9115.36		1333.72	201188		1333.53	206224		1333.72	168670		1333.72	63651.4		1334.01	118225		1333.72	28464		1333.36	258650		1333.72	-148061		1333.4	42732.6		1333.23	354812		1333.49	411226
1334.52	630768		1335.08	-11482.9		1335.61	33379.1		1335.31	-7086.17		1335.03	202981		1334.84	208317		1335.03	169919		1335.03	64335.5		1335.33	119551		1335.03	29560.6		1334.67	260212		1335.03	-149077		1334.71	44585.9		1334.54	357426		1334.81	413518
1335.83	632052		1336.39	26880.5		1336.92	45835.5		1336.62	-4745.11		1336.35	204783		1336.16	209887		1336.35	171114		1336.35	64934		1336.64	120596		1336.35	30103.2		1335.98	261416		1336.35	-150252		1336.02	43312.2		1335.85	357188		1336.12	414685
1337.14	633318		1337.7	136002		1338.23	68725.8		1337.93	696.824		1337.66	208305		1337.47	212395		1337.66	172845		1337.66	66332.9		1337.95	122571		1337.66	30408.8		1337.29	262822		1337.66	-151075		1337.34	43771.3		1337.17	358901		1337.43	416100
1338.46	634598		1339.01	243430		1339.54	105455		1339.25	8603.62		1338.97	212531		1338.78	214931		1338.97	176673		1338.97	68381.3		1339.26	123176		1338.97	30609.3		1338.61	264133		1338.97	-151485		1338.65	42492.3		1338.48	358904		1338.74	416037
1339.77	635895		1340.33	243235		1340.85	177198		1340.56	21452.3		1340.28	219798		1340.09	219846		1340.28	181165		1340.28	70925.2		1340.58	126620		1340.28	32231.9		1339.92	266025		1340.28	-152363		1339.96	43053.2		1339.79	360571		1340.05	417091
1341.08	575367		1341.64	243026		1342.16	284929		1341.87	38996.8		1341.59	229354		1341.4	227114		1341.59	187117		1341.59	75160.6		1341.89	129704		1341.59	34650.5		1341.23	268961		1341.59	-152169		1341.27	44915.9		1341.1	362703		1341.37	419354
1342.39	477035		1342.95	117167		1343.47	284843		1343.18	61484.2		1342.9	240795		1342.72	234799		1342.9	194304		1342.9	79436.4		1343.2	133904		1342.9	36181		1342.54	270940		1342.9	-152371		1342.58	45239.6		1342.42	364899		1342.68	420941
1343.7	429294		1344.26	29065.8		1344.78	284752		1344.49	95453.5		1344.21	256708		1344.03	244760		1344.21	204180		1344.21	84965.6		1344.51	139095		1344.21	39322.6		1343.85	274345		1344.21	-151996		1343.89	48397.1		1343.73	366846		1343.99	423445
1345.01	401047		1345.57	-16085.6		1346.09	284676		1345.8	151311		1345.52	272523		1345.34	256191		1345.52	212097		1345.52	91025.4		1345.82	144517		1345.52	42685.2		1345.16	277444		1345.52	-151481		1345.2	49146.5		1345.04	369843		1345.3	425369
1346.32	382364		1346.88	-39060.1		1347.4	284600		1347.11	246893		1346.83	292612		1346.65	267710		1346.83	223189		1346.83	96931.5		1347.13	148690		1346.83	45402.8		1346.47	280197		1346.83	-151656		1346.51	50676.7		1346.35	371652		1346.61	427383
1347.63	372136		1348.19	-49894.9		1348.71	284508		1348.42	265746		1348.14	324720		1347.96	285370		1348.14	239324		1348.14	105243		1348.45	157227		1348.14	49466.4		1347.78	284599		1348.14	-150881		1347.82	53730.9		1347.66	376178		1347.92	430768
1348.94	363805		1349.5	-56880		1350.02	183234		1349.73	265628		1349.45	367028		1349.27	307187		1349.45	255850		1349.45	114333		1349.76	165279		1349.45	54082		1349.09	288562		1349.45	-150252		1349.13	55330.9		1348.97	378711		1349.23	433819
1350.25	359560		1350.81	-61906.3		1351.33	95209.6		1351.04	265481		1350.76	434465		1350.58	337397		1350.76	278353		1350.76	126169		1351.07	175012		1350.76	59696.5		1350.4	293348		1350.76	-149618		1350.44	58900.8		1350.28	382778		1350.54	436506
1351.56	356588		1352.12	-65198.8		1352.64	52298		1352.35	265348		1352.07	484956		1351.89	380279		1352.07	307227		1352.07	139074		1352.38	186997		1352.07	66701.1		1351.71	299107		1352.07	-147412		1351.75	61767.6		1351.59	386291		1351.85	439350
1352.87	354624		1353.43	-67662.6		1353.94	28196.4		1353.66	261374		1353.38	485654		1353.19	439118		1353.38	344864		1353.38	155536		1353.69	201747		1353.38	73773.7		1353.01	303721		1353.38	-146928		1353.06	64837.2		1352.9	389306		1353.16	442441
1354.17	354118		1354.74	-69240.6		1355.25	13209.7		1354.97	116637		1354.69	486330		1354.5	502840		1354.69	402675		1354.69	176843		1354.99	220554		1354.69	83575.3		1354.32	311929		1354.69	-144330		1354.37	69869.7		1354.21	394368		1354.46	446909
1355.48	352935		1356.04	-70587.8		1356.56	1838.85		1356.28	44457.1		1356	487027		1355.81	503590		1356	455376		1356	204604		1356.3	241983		1356	93984.9		1355.63	319387		1356	-143120		1355.68	74349.1		1355.52	398261		1355.77	449390
1356.79	353671		1357.35	-71177.3		1357.87	-4545.02		1357.59	11674		1357.31	487695		1357.12	504312		1357.31	455932		1357.31	243899		1357.61	273912		1357.31	109952		1356.94	328875		1357.31	-140268		1356.98	81347.4		1356.83	404056		1357.08	453932
1358.1	353325		1358.66	-72521.1		1359.17	-9409.98		1358.89	-7985.14		1358.61	488411		1358.43	505081		1358.61	456535		1358.61	288645		1358.92	308046		1358.61	125704		1358.24	339242		1358.61	-137953		1358.29	85006.6		1358.14	407177		1358.39	456586
1359.41	353996		1359.97	-72976.1		1360.48	-12760		1360.2	-18977.4		1359.92	488601		1359.73	505806		1359.92	457094		1359.92	340044		1360.23	357763		1359.92	146626		1359.55	351558		1359.92	-134455		1359.6	92711.6		1359.44	414781		1359.7	461523
1360.71	354908		1361.27	-73552.3		1361.78	-15206.1		1361.51	-26463.9		1361.23	342712		1361.04	506578		1361.23	457700		1361.23	346777		1361.54	404603		1361.23	173817		1360.86	367449		1361.23	-129886		1360.91	100592		1360.75	420935		1361	465779
1362.02	355711		1362.58	-73942.8		1363.09	-17190.3		1362.82	-31661.4		1362.54	274535		1362.35	507302		1362.54	458257		1362.54	346908		1362.85	404995		1362.54	206617		1362.17	385904		1362.54	-124483		1362.21	108534		1362.06	427620		1362.31	470723
1363.33	356344		1363.89	-74573.5		1364.4	-18996.6		1364.12	-35420.1		1363.84	241370		1363.66	370808		1363.84	458826		1363.84	347049		1364.15	405397		1363.84	247299		1363.47	407650		1363.84	-118898		1363.52	117526		1363.37	435134		1363.62	475593
1364.63	357367		1365.19	-74793.4		1365.7	-19781		1365.43	-37841.9		1365.15	223611		1364.96	293745		1365.15	459441		1365.15	347236		1365.46	405845		1365.15	297835		1364.78	435227		1365.15	-111684		1364.83	128785		1364.68	443157		1364.92	481410
1365.94	358390		1366.5	-75353.6		1367.01	-21048.4		1366.74	-40193.9		1366.45	213097		1366.27	257923		1366.45	418105		1366.45	347393		1366.77	406265		1366.45	308345		1366.08	465773		1366.45	-102888		1366.13	142375		1365.98	452162		1366.23	486671
1367.24	359785		1367.81	-75449.1		1368.31	-21699.9		1368.04	-41633		1367.76	205924		1367.57	238910		1367.76	293528		1367.76	347531		1368.07	406666		1367.76	308312		1367.39	501934		1367.76	-92669.8		1367.44	156099		1367.29	462168		1367.54	493441
1368.55	361074		1369.11	-75690.7		1369.62	-22422.5		1369.35	-42676.2		1369.07	201845		1368.88	228252		1369.07	235616		1369.07	347714		1369.38	407113		1369.07	308325		1368.69	543760		1369.07	-80437.1		1368.75	173280		1368.6	473552		1368.84	500078
1369.85	361920		1370.42	-75980.7		1370.92	-22574.2		1370.65	-43890.5		1370.37	198798		1370.19	221585		1370.37	207434		1370.37	347732		1370.69	407516		1370.37	308292		1370	573825		1370.37	-67284.3		1370.05	191635		1369.9	486746		1370.15	508289
1371.16	363081		1371.72	-76503.8		1372.22	-23155.9		1371.96	-44249		1371.68	196554		1371.49	217317		1371.68	191173		1371.68	213413		1371.99	407935		1371.68	308275		1371.3	574993		1371.68	-51384.3		1371.36	213895		1371.21	500793		1371.45	515378
1372.46	364080		1373.03	-76824.2		1373.53	-23326.7		1373.26	-45195.6		1372.98	195305		1372.8	214209		1372.98	181496		1372.98	133406		1373.3	408366		1372.98	308268		1372.61	576174		1372.98	-33056.2		1372.66	237954		1372.51	516991		1372.76	523525
1373.77	365626		1374.33	-76956.9		1374.83	-23921.6		1374.57	-45581.3		1374.28	194761		1374.1	212514		1374.28	174917		1374.28	96868.1		1374.6	408777		1374.28	308240		1373.91	577339		1374.28	-10287		1373.97	267639		1373.82	535880		1374.06	533824
1375.07	366484		1375.64	-77167.7		1376.13	-24242.6		1375.87	-46019.1		1375.59	194365		1375.4	211556		1375.59	171184		1375.59	78075.6		1375.91	282170		1375.59	308238		1375.22	578532		1375.59	13546.3		1375.27	286561		1375.12	555958		1375.36	543544
1376.38	368269		1376.94	-77393.9		1377.44	-24512.7		1377.18	-46269.1		1376.89	194031		1376.71	210778		1376.89	167807		1376.89	66130.5		1377.21	205220		1376.89	308221		1376.52	579713		1376.89	40721.8		1376.57	287522		1376.43	578798		1376.67	554323
1377.68	369529		1378.24	-77687.2		1378.74	-24444.8		1378.48	-46712.2		1378.2	194327		1378.01	210467		1378.2	166314		1378.2	59185.9		1378.52	168751		1378.2	294736		1377.82	580902		1378.2	72396.4		1377.88	287463		1377.73	605415		1377.97	567207
1378.98	370960		1379.55	-77876.8		1380.04	-24801		1379.78	-44001.5		1379.5	194590		1379.32	210700		1379.5	165059		1379.5	54212.8		1379.82	148637		1379.5	154796		1379.13	582100		1379.5	102536		1379.18	287409		1379.04	633905		1379.28	580916
1380.29	371726		1380.85	-78493.6		1381.34	-24758.3		1381.09	-28875.8		1380.8	194895		1380.62	210698		1380.8	163993		1380.8	50776.2		1381.13	137427		1380.8	88812.4		1380.43	583310		1380.8	109645		1380.48	287365		1380.34	651255		1380.58	594381
1381.59	373394		1382.15	-78374.7		1382.65	-25337.7		1382.39	-47744.3		1382.11	195379		1381.92	210669		1382.11	163611		1382.11	48235		1382.43	129903		1382.11	56496		1381.73	584505		1382.11	108654		1381.79	287301		1381.65	652523		1381.88	607669
1382.89	374627		1383.46	-78543		1383.95	-25192.2		1383.69	-47682		1383.41	195836		1383.23	211589		1383.41	163747		1383.41	46657.3		1383.73	125138		1383.41	41694.6		1383.03	569114		1383.41	107660		1383.09	287237		1382.95	653793		1383.19	627299
1384.19	375918		1384.76	-78982.6		1385.25	-25608.7		1385	-47911.7		1384.71	196386		1384.53	211574		1384.71	163360		1384.71	45250.1		1385.04	121473		1384.71	30335.2		1384.34	432540		1384.71	106658		1384.39	287167		1384.25	655062		1384.49	642523
1385.5	377420		1386.06	-79113.4		1386.55	-25367.3		1386.3	-48045.6		1386.01	196522		1385.83	212420		1386.01	164046		1386.01	44709.3		1386.34	119236		1386.01	23848.9		1385.64	367089		1386.01	105668		1385.69	287113		1385.56	656348		1385.79	665958
1386.8	378439		1387.36	-79253.4		1387.85	-25746		1387.6	-48378.6		1387.31	196835		1387.13	212337		1387.31	163557		1387.31	44035.1		1387.64	117309		1387.31	18768.5		1386.94	334640		1387.31	79085.4		1387	287063		1386.86	657642		1387.09	681964
1388.1	379710		1388.66	-79495.7		1389.15	-25841.7		1388.9	-48543.8		1388.62	197912		1388.43	213466		1388.62	164110		1388.62	43596.3		1388.95	116576		1388.62	15299.1		1388.24	319944		1388.62	-41677.3		1388.3	287008		1388.16	658934		1388.39	706763
1389.4	381397		1389.97	-79722.2		1390.45	-26036.6		1390.2	-48901		1389.92	198248		1389.74	214200		1389.92	164178		1389.92	43215		1390.25	115888		1389.92	12705.7		1389.54	312019		1389.92	-121949		1389.6	286959		1389.46	660234		1389.69	730613
1390.7	382799		1391.27	-79890.9		1391.75	-26186.5		1391.5	-48859.4		1391.22	198983		1391.04	214530		1391.22	164880		1391.22	42935.1		1391.55	115391		1391.22	10748.4		1390.84	306656		1391.22	-160747		1390.9	286869		1390.77	661496		1391	747711
1392	384161		1392.57	-80102.9		1393.05	-26346.5		1392.81	-48991		1392.52	199514		1392.34	215394		1392.52	165114		1392.52	42753.8		1392.85	115702		1392.52	9456		1392.14	303820		1392.52	-179993		1392.2	286828		1392.07	662812		1392.3	751325
1393.3	385689		1393.87	-80165.1		1394.35	-26420.6		1394.11	-49323.6		1393.82	200129		1393.64	216168		1393.82	165535		1393.82	42645.9		1394.15	120719		1393.82	8589.63		1393.44	301692		1393.82	-190209		1393.5	286773		1393.37	664115		1393.6	752906
1394.6	386931		1395.17	-80691.6		1395.65	-26549.7		1395.41	-49715.4		1395.12	200932		1394.94	216606		1395.12	165892		1395.12	42539.5		1395.45	114896		1395.12	7319.27		1394.74	300527		1395.12	-197404		1394.8	286713		1394.67	665417		1394.9	754485
1395.9	388357		1396.47	-80503.3		1396.95	-26532.9		1396.71	-49755.3		1396.42	201737		1396.24	217553		1396.42	166468		1396.42	42599.6		1396.76	114885		1396.42	7074.9		1396.04	300876		1396.42	-201967		1396.1	286637		1395.97	666706		1396.2	756053
1397.2	389816		1397.77	-80933.2		1398.25	-26822.3		1398.01	-49684.3		1397.72	202262		1397.54	218028		1397.72	166917		1397.72	42426.1		1398.06	115431		1397.72	6464.54		1397.34	300479		1397.72	-205545		1397.4	196264		1397.27	668013		1397.5	757639
1398.5	391264		1399.07	-81233.4		1399.55	-26714.6		1399.31	-49934.5		1399.02	202783		1398.84	218800		1399.02	167334		1399.02	42514.1		1399.36	115293		1399.02	5979.18		1398.64	300726		1399.02	-208847		1398.7	107618		1398.57	669317		1398.8	759223
1399.8	392296		1400.37	-81111.8		1400.84	-26914.1		1400.61	-49847.8		1400.32	203780		1400.14	219740		1400.32	167685		1400.32	42526.7		1400.66	115532		1400.32	6142.82		1399.94	301403		1400.32	-210712		1400	67384.9		1399.87	670650		1400.1	760836
1401.1	393568		1401.67	-81646.4		1402.14	-27294.6		1401.9	-50487.2		1401.62	204239		1401.44	220168		1401.62	168336		1401.62	42431.6		1401.96	115405		1401.62	5298.46		1401.24	301523		1401.62	-212892		1401.3	45798.8		1401.17	573472		1401.39	762398
1402.4	395444		1402.96	-81746.3		1403.44	-27351.3		1403.2	-50658.8		1402.91	205292		1402.74	221432		1402.91	169011		1402.91	42773.1		1403.26	115834		1402.91	5025.1		1402.54	302648		1402.91	-214640		1402.6	33471.7		1402.47	487900		1402.69	764032
1403.7	396663		1404.26	-81934.4		1404.74	-27327.9		1404.5	-50532.4		1404.21	205523		1404.03	222106		1404.21	169627		1404.21	42602.1		1404.56	116697		1404.21	4750.74		1403.83	303331		1404.21	-216490		1403.9	24627.4		1403.77	447363		1403.99	645041
1405	398070		1405.56	-82081.8		1406.03	-27291.7		1405.8	-50755.2		1405.51	206433		1405.33	222642		1405.51	169899		1405.51	42603.5		1405.85	116421		1405.51	4294.39		1405.13	304430		1405.51	-217906		1405.2	18382.9		1405.07	427049		1405.29	557732
1406.29	399824		1406.86	-82191.3		1407.33	-27325.6		1407.1	-50894.2		1406.81	206946		1406.63	223474		1406.81	170947		1406.81	42807.4		1407.15	116760		1406.81	4471.03		1406.43	305620		1406.81	-219242		1406.49	14698.4		1406.37	416965		1406.59	521227
1407.59	401183		1408.16	-82462.2		1408.63	-27621.5		1408.4	-51189.2		1408.11	207922		1407.93	224091		1408.11	170943		1408.11	43256.8		1408.45	117424		1408.11	4278.68		1407.73	306471		1408.11	-220655		1407.79	11196.7		1407.67	410347		1407.89	503900
1408.89	402414		1409.45	-82626.2		1409.92	-27673.5		1409.69	-51198.4		1409.4	208773		1409.23	225039		1409.4	171779		1409.4	43369.7		1409.75	117795		1409.4	4200.33		1409.02	307565		1409.4	-221795		1409.09	9277.88		1408.97	406492		1409.18	495720
1410.19	403708		1410.75	-82922.5		1411.22	-27777.6		1410.99	-51284.7		1410.7	209104		1410.52	225536		1410.7	172598		1410.7	43171		1411.05	118085		1410.7	3689.98		1410.32	308741		1410.7	-223092		1410.39	7069.93		1410.26	403874		1410.48	490204
1411.48	405297		1412.05	-83195.1		1412.51	-27751.7		1412.29	-51730.2		1412	209987		1411.82	226495		1412	172965		1412	43059.9		1412.35	118077		1412	3793.64		1411.62	309827		1412	-224553		1411.68	5875.84		1411.56	402004		1411.78	487384
1412.78	406978		1413.34	-83414.8		1413.81	-27662		1413.58	-51295.7		1413.29	210868		1413.12	227308		1413.29	173664		1413.29	43858.2		1413.64	118635		1413.29	3506.29		1412.91	311091		1413.29	-225352		1412.98	5081.63		1412.86	402016		1413.07	486169
1414.07	408260		1414.64	-83941.8		1415.11	-28345.3		1414.88	-51641.4		1414.59	211523		1414.41	228221		1414.59	173983		1414.59	43366		1414.94	119038		1414.59	3440.95		1414.21	312074		1414.59	-226763		1414.28	3291.28		1414.16	401050		1414.37	485031
1415.37	409892		1415.94	-83992.1		1416.4	-27960.6		1416.18	-51758.2		1415.89	212116		1415.71	229015		1415.89	175014		1415.89	44085.3		1416.24	119688		1415.89	3816.6		1415.5	313739		1415.89	-227705		1415.57	3492.81		1415.45	401718		1415.67	485356
1416.67	411267		1417.23	-84436.5		1417.7	-28187.1		1417.47	-52195.2		1417.18	212976		1417	229844		1417.18	175472		1417.18	44113.1		1417.53	119695		1417.18	3689.26		1416.8	314294		1417.18	-229188		1416.87	1708.2		1416.75	401770		1416.96	485601
1417.96	412639		1418.53	-84477.2		1418.99	-28619.6		1418.77	-52030.2		1418.48	213822		1418.3	230588		1418.48	175912		1418.48	44155.3		1418.83	120450		1418.48	3548.92		1418.09	315862		1418.48	-230076		1418.16	1877.46		1418.05	403325		1418.26	485991
1419.26	414325		1419.82	-84797.2		1420.28	-28855.3		1420.06	-52326.4		1419.77	214347		1419.6	231410		1419.77	176610		1419.77	44410.1		1420.13	120591		1419.77	3382.58		1419.39	316840		1419.77	-231340		1419.46	955.589		1419.34	403604		1419.55	486959
1420.55	415489		1421.12	-84942.3		1421.58	-28737		1421.36	-52863.8		1421.07	215133		1420.89	232207		1421.07	177424		1421.07	44450.3		1421.42	121230		1421.07	3091.25		1420.68	318046		1421.07	-232465		1420.75	473.585		1420.64	404572		1420.85	488001
1421.85	416892		1422.41	-85348.7		1422.87	-28747.7		1422.65	-52662.2		1422.36	216273		1422.18	232861		1422.36	177947		1422.36	44572		1422.72	121549		1422.36	3123.91		1421.98	319140		1422.36	-233605		1422.05	572.449		1421.93	405833		1422.14	489374
1423.14	418385		1423.71	-85718.4		1424.16	-28664.6		1423.95	-52830.8		1423.66	217027		1423.48	233762		1423.66	178608		1423.66	44883.3		1424.01	122206		1423.66	3092.58		1423.27	320719		1423.66	-234660		1423.34	455.181		1423.23	406290		1423.44	490407
1424.44	420115		1425	-86003.3		1425.46	-29147.5		1425.24	-53022.5		1424.95	217513		1424.77	234543		1424.95	178981		1424.95	44913.9		1425.31	122498		1424.95	3188.25		1424.57	321718		1424.95	-236047		1424.64	118.781		1424.52	407087		1424.73	491483
1425.73	421576		1426.29	-86015.4		1426.75	-29171.5		1426.54	-53285.3		1426.24	218545		1426.07	235539		1426.24	179728		1426.24	44993.1		1426.6	122876		1426.24	2814.92		1425.86	323294		1426.24	-237203		1425.93	-826.753		1425.82	408385		1426.02	493026
1427.02	423230		1427.59	-86339.7		1428.04	-29061.6		1427.83	-53691.3		1427.54	219384		1427.36	236114		1427.54	180702		1427.54	45344.8		1427.9	123550		1427.54	3021.59		1427.15	324383		1427.54	-238016		1427.23	-493.419		1427.11	409672		1427.32	494711
1428.32	424805		1428.88	-86413.3		1429.33	-28956.7		1429.12	-53155.3		1428.83	220437		1428.65	237212		1428.83	181009		1428.83	45273		1429.19	123954		1428.83	2801.26		1428.45	325703		1428.83	-239108		1428.52	-397.218		1428.41	410871		1428.61	496210
1429.61	425795		1430.17	-86772.1		1430.63	-29277.9		1430.42	-53543.5		1430.12	220505		1429.95	237850		1430.12	181773		1430.12	45399.6		1430.49	124181		1430.12	2437.93		1429.74	326977		1430.12	-240489		1429.81	-1285.15		1429.7	411763		1429.9	497689
1430.9	427506		1431.47	-86987.1		1431.92	-29548.2		1431.71	-53740.9		1431.42	221272		1431.24	238781		1431.42	182302		1431.42	45533.7		1431.78	124585		1431.42	2477.61		1431.03	328204		1431.42	-241628		1431.1	-1747.22		1431	413204		1431.2	499207
1432.19	428858		1432.76	-87273.4		1433.21	-29303.6		1433	-53639.3		1432.71	222273		1432.53	239631		1432.71	183169		1432.71	45625.3		1433.07	125540		1432.71	2910.28		1432.32	329570		1432.71	-242984		1432.4	-1705.42		1432.29	414526		1432.49	500626
1433.49	430510		1434.05	-87415.9		1434.5	-29352.1		1434.3	-53816.9		1434	223341		1433.83	240652		1434	183973		1434	46297.5		1434.37	125774		1434	2839.96		1433.61	330991		1434	-243509		1433.69	-1250.75		1433.58	416100		1433.78	502332
1434.78	432130		1435.34	-87702.7		1435.79	-29462.6		1435.59	-54372.6		1435.29	223945		1435.12	241283		1435.29	184584		1435.29	46261.1		1435.66	126376		1435.29	2656.64		1434.91	332127		1435.29	-244967		1434.98	-1837.21		1434.88	416803		1435.07	503707
1436.07	433411		1436.64	-88261.6		1437.08	-29802.2		1436.88	-54297.4		1436.58	224712		1436.41	242169		1436.58	184709		1436.58	46413.2		1436.95	126445		1436.58	2446.32		1436.2	333334		1436.58	-245977		1436.27	-2469.81		1436.17	417724		1436.37	505578
1437.36	435239		1437.93	-88034.8		1438.37	-29644.9		1438.17	-54117.4		1437.87	225607		1437.7	242920		1437.87	185706		1437.87	46522.7		1438.25	127522		1437.87	3007.01		1437.49	334967		1437.87	-247005		1437.57	-2000.55		1437.46	420192		1437.66	507398
1438.65	436733		1439.22	-88637.3		1439.66	-29660.6		1439.46	-54479.5		1439.17	226248		1438.99	243709		1439.17	186239		1439.17	46958.8		1439.54	127681		1439.17	2800.69		1438.78	336271		1439.17	-248110		1438.86	-1728.42		1438.75	421098		1438.95	509086
1439.94	437879		1440.51	-88922.9		1440.95	-29934.5		1440.75	-54754.7		1440.46	227024		1440.28	244805		1440.46	186825		1440.46	46864.4		1440.83	127888		1440.46	2256.38		1440.07	337438		1440.46	-249525		1440.15	-3066.42		1440.05	422145		1440.24	509743
1441.23	439510		1441.8	-88977.8		1442.24	-29890.4		1442.04	-54804		1441.75	227773		1441.57	245252		1441.75	187460		1441.75	47150.4		1442.12	128309		1441.75	2721.07		1441.36	338838		1441.75	-250623		1441.44	-2750.56		1441.34	423772		1441.53	512022
1442.53	440986		1443.09	-89218		1443.53	-30355.4		1443.34	-55044.4		1443.04	228416		1442.87	246528		1443.04	188266		1443.04	47486		1443.41	128678		1443.04	2647.75		1442.65	340050		1443.04	-251587		1442.73	-2819.83		1442.63	424681		1442.82	513521
1443.82	442699		1444.38	-89454.3		1444.82	-30054.4		1444.63	-54770		1444.33	229552		1444.16	247281		1444.33	188984		1444.33	47476		1444.71	129579		1444.33	2282.44		1443.94	341575		1444.33	-252567		1444.02	-2517.24		1443.92	426696		1444.11	515704
1445.11	444079		1445.67	-89772.9		1446.11	-30050.6		1445.92	-55135.7		1445.62	230099		1445.45	247972		1445.62	189570		1445.62	47620.6		1446	129945		1445.62	2428.14		1445.23	342944		1445.62	-253917		1445.31	-2847.78		1445.21	427237		1445.4	516759
1446.39	445715		1446.96	-90272.7		1447.4	-30499.8		1447.21	-55371.5		1446.91	231072		1446.74	248975		1446.91	190380		1446.91	47792.6		1447.29	130369		1446.91	2357.83		1446.52	344232		1446.91	-255101		1446.6	-2891.46		1446.5	429290		1446.69	518519
1447.68	447287		1448.25	-90100.8		1448.69	-30450.1		1448.5	-55161.5		1448.2	232232		1448.03	249986		1448.2	191262		1448.2	48257.1		1448.58	131038		1448.2	2404.53		1447.81	345748		1448.2	-255844		1447.89	-2453.27		1447.79	430717		1447.98	520583
1448.97	448489		1449.54	-90567.1		1449.98	-30751.4		1449.78	-55989.6		1449.49	232750		1449.31	250552		1449.49	191633		1449.49	48202.1		1449.87	131299		1449.49	2160.22		1449.1	346777		1449.49	-257482		1449.18	-3144.22		1449.08	431371		1449.27	521662
1450.26	449913		1450.83	-90739.6		1451.26	-30667.9		1451.07	-55931.8		1450.77	233468		1450.6	251656		1450.77	192074		1450.77	48567.6		1451.16	131668		1450.77	1965.92		1450.38	348214		1450.77	-259027		1450.47	-3164.3		1450.37	433162		1450.56	523532
1451.55	451826		1452.12	-91039.3		1452.55	-30627.4		1452.36	-55794.1		1452.06	234435		1451.89	252634		1452.06	193098		1452.06	48867.6		1452.45	132776		1452.06	2344.62		1451.67	349674		1452.06	-259417		1451.76	-3293.52		1451.66	434682		1451.85	525400
1452.84	453438		1453.4	-91042.3		1453.84	-30651		1453.65	-56089.5		1453.35	235150		1453.18	253292		1453.35	193740		1453.35	48695.1		1453.74	132985		1453.35	2593.32		1452.96	351254		1453.35	-261126		1453.04	-3163.88		1452.95	436226		1453.14	527223
1454.13	454434		1454.69	-91379.5		1455.12	-30851.6		1454.94	-56362.1		1454.64	236057		1454.47	253939		1454.64	194013		1454.64	49038.1		1455.03	133351		1454.64	2046.02		1454.25	352352		1454.64	-262535		1454.33	-3551.37		1454.24	437170		1454.42	528661
1455.41	456906		1455.98	-91879		1456.41	-31102.4		1456.23	-56242.8		1455.93	236977		1455.76	255225		1455.93	195215		1455.93	49293.6		1456.31	134083		1455.93	2159.73		1455.54	353822		1455.93	-263224		1455.62	-3750		1455.53	439241		1455.71	530880
1456.7	457877		1457.27	-91759.6		1457.7	-31121.2		1457.51	-56723.6		1457.21	237607		1457.04	256117		1457.21	195837		1457.21	49284.6		1457.6	134410		1457.21	2327.44		1456.82	355172		1457.21	-264638		1456.91	-3798.76		1456.82	440182		1457	532073
1457.99	459675		1458.55	-92199.5		1458.98	-31365.1		1458.8	-56865.6		1458.5	238164		1458.33	256634		1458.5	196511		1458.5	49570.1		1458.89	134705		1458.5	2300.14		1458.11	356548		1458.5	-265381		1458.2	-3627.66		1458.11	441398		1458.29	534028
1459.28	460625		1459.84	-92554.7		1460.27	-31627		1460.09	-56728.6		1459.79	239008		1459.62	257635		1459.79	196989		1459.79	49602.1		1460.18	135267		1459.79	1935.85		1459.4	357790		1459.79	-266704		1459.48	-3936.7		1459.4	443287		1459.57	535420
1460.56	462774		1461.13	-92743		1461.56	-31600.1		1461.38	-56886.8		1461.07	240039		1460.91	258519		1461.07	197517		1461.07	49816.5		1461.47	135930		1461.07	2195.56		1460.68	359421		1461.07	-268012		1460.77	-4340.87		1460.68	444333		1460.86	537510
1461.85	464446		1462.41	-92536.6		1462.84	-31462.2		1462.66	-57042.1		1462.36	240954		1462.19	259766		1462.36	198565		1462.36	50391.5		1462.76	136254		1462.36	2041.28		1461.97	360933		1462.36	-269213		1462.06	-4259.18		1461.97	446002		1462.15	539083
1463.14	465777		1463.7	-92932.4		1464.13	-31428.4		1463.95	-57069.6		1463.65	241326		1463.48	260344		1463.65	199201		1463.65	50383		1464.04	136827		1463.65	2245.99		1463.25	362478		1463.65	-270255		1463.34	-4320.63		1463.26	447465		1463.43	541087
1464.42	467566		1464.99	-93190.4		1465.41	-31834.6		1465.24	-57696.1		1464.93	242323		1464.76	261451		1464.93	199964		1464.93	50601		1465.33	137179		1464.93	2163.7		1464.54	363603		1464.93	-271586		1464.63	-4545.22		1464.55	449278		1464.72	542555
1465.71	468892		1466.27	-93732.7		1466.7	-32120.9		1466.52	-57567.8		1466.22	243000		1466.05	262017		1466.22	200511		1466.22	50848.4		1466.62	137804		1466.22	1796.42		1465.83	365349		1466.22	-272907		1465.91	-4405.94		1465.83	450105		1466	544352
1466.99	470525		1467.56	-94023.2		1467.98	-31988.4		1467.81	-57859.6		1467.5	243903		1467.34	263081		1467.5	201126		1467.5	50767.4		1467.9	138307		1467.5	1939.14		1467.11	366314		1467.5	-274307		1467.2	-4770.8		1467.12	451902		1467.29	546115
1468.28	472402		1468.84	-94077.9		1469.26	-31892.8		1469.09	-57815.5		1468.79	245043		1468.62	263800		1468.79	202044		1468.79	51193.9		1469.19	138973		1468.79	2048.86		1468.4	367743		1468.79	-275059		1468.48	-4555.8		1468.4	453375		1468.58	548175
1469.56	473860		1470.13	-94432.9		1470.55	-32000.4		1470.38	-58060.6		1470.07	245760		1469.91	264659		1470.07	202425		1470.07	51085.8		1470.48	139407		1470.07	1950.58		1469.68	369143		1470.07	-276564		1469.77	-4707.93		1469.69	454569		1469.86	549584
1470.85	475284		1471.41	-94450.1		1471.83	-32052		1471.66	-58067.8		1471.36	246483		1471.19	265873		1471.36	203328		1471.36	51626.3		1471.76	139812		1471.36	1951.31		1470.96	370722		1471.36	-277663		1471.05	-4687.21		1470.98	456239		1471.15	551838
1472.13	476971		1472.7	-94898.5		1473.11	-32437.7		1472.95	-58168.1		1472.64	247557		1472.48	266776		1472.64	203878		1472.64	51566.3		1473.05	140426		1472.64	2106.03		1472.25	372047		1472.64	-278821		1472.34	-5149.62		1472.26	457877		1472.43	553416
1473.42	478701		1473.98	-95052.1		1474.4	-32402.5		1474.23	-58480.5		1473.93	248182		1473.76	267592		1473.93	204878		1473.93	51811.7		1474.33	140724		1473.93	1929.76		1473.53	373404		1473.93	-280084		1473.62	-5019.17		1473.55	459291		1473.71	555213
1474.7	479930		1475.26	-95391		1475.68	-32604.4		1475.51	-58914		1475.21	249263		1475.04	268255		1475.21	205163		1475.21	51914.7		1475.62	141423		1475.21	2014.48		1474.82	374743		1475.21	-281450		1474.91	-5189.86		1474.83	460458		1475	556800
1475.98	481544		1476.55	-95420.1		1476.96	-32383.3		1476.8	-58244.7		1476.49	250214		1476.33	269500		1476.49	205981		1476.49	52178.2		1476.9	141987		1476.49	1869.21		1476.1	376285		1476.49	-282211		1476.19	-5094.69		1476.12	462101		1476.28	558805
1477.27	483549		1477.83	-95820.4		1478.24	-32554.3		1478.08	-58715.5		1477.78	250801		1477.61	270477		1477.78	207051		1477.78	52242.2		1478.19	142771		1477.78	2013.95		1477.38	377999		1477.78	-283638		1477.47	-4978.65		1477.4	464161		1477.56	560673
1478.55	484827		1479.11	-95905		1479.53	-32834.4		1479.36	-58876.4		1479.06	251827		1478.89	271245		1479.06	207477		1479.06	52447.6		1479.47	143130		1479.06	1694.68		1478.66	379277		1479.06	-284940		1478.76	-5068.76		1478.69	464991		1478.85	561889
1479.83	486308		1480.4	-96249.7		1480.81	-32686.6		1480.65	-59208.4		1480.34	252467		1480.18	272152		1480.34	208017		1480.34	52650.6		1480.75	143459		1480.34	1762.41		1479.95	380721		1480.34	-286300		1480.04	-5667		1479.97	466448		1480.13	563915
1481.12	488175		1481.68	-96339.7		1482.09	-32872.8		1481.93	-59331.5		1481.62	253518		1481.46	273309		1481.62	209070		1481.62	52874.1		1482.04	143993		1481.62	1904.15		1481.23	382189		1481.62	-287295		1481.32	-5014.39		1481.25	467990		1481.41	565856
1482.4	490000		1482.96	-96529		1483.37	-32971.1		1483.21	-59500.8		1482.91	254540		1482.74	274080		1482.91	209904		1482.91	53229.1		1483.32	144821		1482.91	1965.89		1482.51	383841		1482.91	-288482		1482.61	-5091.91		1482.54	470035		1482.7	567834
1483.68	491501		1484.24	-96913.4		1484.65	-33074.5		1484.5	-59908.2		1484.19	255069		1484.02	274999		1484.19	210476		1484.19	53457.6		1484.6	145074		1484.19	1969.62		1483.79	385116		1484.19	-289709		1483.89	-5955.57		1483.82	471540		1483.98	569270
1484.96	493470		1485.53	-97208.1		1485.93	-33326.9		1485.78	-59510.7		1485.47	255974		1485.31	275747		1485.47	211197		1485.47	53519.6		1485.89	145509		1485.47	1896.37		1485.07	386710		1485.47	-291064		1485.17	-5897.37		1485.1	472558		1485.26	571215
1486.24	494932		1486.81	-97357		1487.21	-33100.4		1487.06	-59943.4		1486.75	256998		1486.59	276870		1486.75	211664		1486.75	53934.1		1487.17	146055		1486.75	1799.11		1486.35	387987		1486.75	-291992		1486.45	-5413.31		1486.39	474285		1486.54	573067
1487.53	496424		1488.09	-97522.1		1488.49	-33273		1488.34	-60089.1		1488.03	257797		1487.87	277823		1488.03	212469		1488.03	54302.1		1488.45	147085		1488.03	1632.85		1487.64	389848		1488.03	-293272		1487.73	-5871.4		1487.67	475600		1487.82	574910
1488.81	498342		1489.37	-97595.5		1489.77	-32986.7		1489.62	-59998		1489.31	258474		1489.15	278626		1489.31	213460		1489.31	54538.6		1489.73	147582		1489.31	1929.6		1488.92	391502		1489.31	-294761		1489.01	-5659.62		1488.95	477065		1489.1	576851
1490.09	499686		1490.65	-97912.1		1491.05	-33356.4		1490.9	-60376		1490.59	259483		1490.43	279680		1490.59	214070		1490.59	54504.6		1491.02	147832		1490.59	1842.34		1490.2	392681		1490.59	-295873		1490.29	-6111.98		1490.23	478719		1490.38	578897
1491.37	501728		1491.93	-98175.9		1492.33	-33355.3		1492.18	-60315.1		1491.87	260398		1491.71	280666		1491.87	215092		1491.87	54877.1		1492.3	148286		1491.87	1635.09		1491.48	394213		1491.87	-297060		1491.58	-6426.48		1491.51	480358		1491.66	580531
1492.65	502840		1493.21	-98511.9		1493.61	-33722.2		1493.46	-60690.4		1493.15	261106		1492.99	281382		1493.15	215284		1493.15	54784.1		1493.58	148893		1493.15	1738.84		1492.76	395833		1493.15	-298382		1492.86	-6609.12		1492.8	481358		1492.94	582177
1493.93	504667		1494.49	-98731.2		1494.89	-33408.1		1494.74	-60799.8		1494.43	262303		1494.27	282601		1494.43	216110		1494.43	54984.7		1494.86	149787		1494.43	1687.59		1494.04	397335		1494.43	-299402		1494.14	-5993.91		1494.08	483480		1494.22	584233
1495.21	506478		1495.77	-98983.7		1496.17	-33898.2		1496.02	-60771.2		1495.71	263014		1495.55	283345		1495.71	216928		1495.71	55324.7		1496.14	149990		1495.71	1911.35		1495.31	398285		1495.71	-301161		1495.42	-6774.83		1495.36	485190		1495.5	585862
1496.49	508421		1497.05	-99000.4		1497.45	-33936.3		1497.3	-60944.8		1496.99	264109		1496.83	284363		1496.99	217640		1496.99	55666.3		1497.42	150550		1496.99	1518.1		1496.59	400517		1496.99	-302054		1496.69	-6668.9		1496.64	486474		1496.78	587605
1497.77	509886		1498.33	-99561.3		1498.72	-33913.5		1498.58	-61368.6		1498.27	264860		1498.11	285304		1498.27	218359		1498.27	55482.3		1498.7	150969		1498.27	1552.86		1497.87	401652		1498.27	-303537		1497.97	-6607.1		1497.92	487879		1498.06	589818
1499.05	511587		1499.61	-99439.5		1500	-33980.7		1499.86	-61081.4		1499.55	265888		1499.39	286416		1499.55	219355		1499.55	55800.9		1499.98	151334		1499.55	1557.62		1499.15	403007		1499.55	-304862		1499.25	-6747.45		1499.2	489134		1499.34	591569
1500.32	513130		1500.88	-100051		1501.28	-33991		1501.14	-61310.4		1500.83	266696		1500.67	287156		1500.83	219574		1500.83	55974.9		1501.26	152151		1500.83	1600.38		1500.43	404567		1500.83	-305873		1500.53	-7258.94		1500.48	490869		1500.62	593434
1501.6	514752		1502.16	-100294		1502.56	-34290.4		1502.42	-61557.5		1502.11	267735		1501.95	288200		1502.11	220561		1502.11	56283.5		1502.54	152684		1502.11	1801.14		1501.71	406022		1502.11	-307145		1501.81	-7109.57		1501.76	492647		1501.9	595396
1502.88	516264		1503.44	-100601		1503.83	-34320.9		1503.7	-61623.7		1503.38	268526		1503.22	289209		1503.38	221387		1503.38	56517.6		1503.82	153168		1503.38	1701.9		1502.98	407772		1503.38	-308568		1503.09	-6927.34		1503.04	494194		1503.18	597145
1504.16	518201		1504.72	-100699		1505.11	-34243.5		1504.97	-61902		1504.66	269278		1504.5	290395		1504.66	222188		1504.66	56812.2		1505.1	153797		1504.66	1731.67		1504.26	408797		1504.66	-309758		1504.37	-6910.25		1504.32	495322		1504.45	599162
1505.44	519739		1506	-100836		1506.39	-34445.1		1506.25	-61863.5		1505.94	270315		1505.78	291104		1505.94	222887		1505.94	56853.3		1506.38	154186		1505.94	1749.43		1505.54	410771		1505.94	-310882		1505.64	-7027.31		1505.59	497080		1505.73	600957
1506.71	521426		1507.27	-101169		1507.66	-34689.8		1507.53	-62011.1		1507.22	271084		1507.06	291897		1507.22	223557		1507.22	57232.9		1507.66	154862		1507.22	1740.2		1506.82	412006		1507.22	-312487		1506.92	-7287.51		1506.87	498607		1507.01	602549
1507.99	523240		1508.55	-101535		1508.94	-34672.6		1508.81	-62752.8		1508.49	271929		1508.34	292842		1508.49	224449		1508.49	57192.1		1508.94	155436		1508.49	1622.97		1508.09	413719		1508.49	-313703		1508.2	-7354.85		1508.15	500087		1508.29	605052
1509.27	524868		1509.83	-101629		1510.22	-34850.4		1510.08	-62631.6		1509.77	272892		1509.61	293948		1509.77	224871		1509.77	57386.7		1510.21	156102		1509.77	1409.74		1509.37	414936		1509.77	-315115		1509.48	-7902.33		1509.43	501235		1509.56	606599
1510.54	526434		1511.1	-101850		1511.49	-34874.3		1511.36	-62511.5		1511.05	273974		1510.89	295285		1511.05	226086		1511.05	57887.8		1511.49	156454		1511.05	1687.51		1510.64	416461		1511.05	-316362		1510.75	-7886.95		1510.71	503329		1510.84	608516
1511.82	528020		1512.38	-102467		1512.77	-34466.3		1512.64	-62451.6		1512.32	274970		1512.17	295637		1512.32	226871		1512.32	57982.5		1512.77	157268		1512.32	1739.29		1511.92	418343		1512.32	-317500		1512.03	-7203.72		1511.98	504649		1512.12	610203
1513.1	529799		1513.66	-102253		1514.04	-35150.4		1513.91	-62756.7		1513.6	275580		1513.44	296913		1513.6	227251		1513.6	57964.7		1514.05	157104		1513.6	1392.06		1513.2	419628		1513.6	-318972		1513.31	-7854.63		1513.26	506168		1513.39	611942
1514.37	531997		1514.93	-102696		1515.32	-34837.5		1515.19	-62894		1514.87	276786		1514.72	297973		1514.87	228060		1514.87	58306.4		1515.32	157955		1514.87	1604.84		1514.47	421173		1514.87	-319942		1514.58	-7766.68		1514.54	507782		1514.67	614519
1515.65	533436		1516.21	-102930		1516.59	-35292.7		1516.46	-63301.5		1516.15	277822		1515.99	298839		1516.15	228730		1516.15	58503.6		1516.6	158604		1516.15	1546.62		1515.75	422939		1516.15	-321396		1515.86	-8179.88		1515.82	509720		1515.94	616110
1516.92	535223		1517.48	-102987		1517.86	-35245		1517.74	-63164		1517.42	278431		1517.27	300063		1517.42	229839		1517.42	58806.3		1517.88	159390		1517.42	1276.4		1517.02	424358		1517.42	-322572		1517.13	-7948.22		1517.09	510682		1517.22	618141
1518.2	537310		1518.76	-103392		1519.14	-35120.3		1519.01	-63569.6		1518.7	279434		1518.54	300566		1518.7	230363		1518.7	59324.5		1519.15	159935		1518.7	1462.19		1518.3	426189		1518.7	-324071		1518.41	-8320.7		1518.37	512316		1518.49	620080
1519.47	538768		1520.03	-103476		1520.41	-35325.8		1520.29	-63609.4		1519.97	280409		1519.82	301623		1519.97	231340		1519.97	59427.2		1520.43	160252		1519.97	1629.97		1519.57	427724		1519.97	-325328		1519.68	-8023.33		1519.64	514328		1519.77	621778
1520.75	540313		1521.31	-103820		1521.68	-35492.3		1521.56	-63448.3		1521.25	281100		1521.09	302794		1521.25	231795		1521.25	59336.5		1521.7	160797		1521.25	1440.76		1520.84	429123		1521.25	-326695		1520.96	-8212.1		1520.92	515769		1521.04	623769
1522.02	541780		1522.58	-104200		1522.96	-35673.8		1522.84	-63959.3		1522.52	281613		1522.37	303541		1522.52	232968		1522.52	59486.2		1522.98	161265		1522.52	1080.54		1522.12	430884		1522.52	-328259		1522.23	-8620.01		1522.2	517559		1522.32	625383
1523.3	543920		1523.85	-104357		1524.23	-35898.5		1524.11	-64049.5		1523.79	282952		1523.64	304470		1523.79	233741		1523.79	59898.5		1524.25	161992		1523.79	1480.33		1523.39	432396		1523.79	-329213		1523.5	-8316.07		1523.47	518939		1523.59	627729
1524.57	545638		1525.13	-104762		1525.5	-35481.2		1525.39	-64412.7		1525.07	283648		1524.91	305895		1525.07	234158		1525.07	60116.3		1525.53	162587		1525.07	1487.12		1524.66	434085		1525.07	-330602		1524.78	-7966.27		1524.75	520506		1524.87	629213
1525.84	547448		1526.4	-104647		1526.78	-35775		1526.66	-64085.1		1526.34	284817		1526.19	306713		1526.34	235125		1526.34	60315.6		1526.8	163441		1526.34	1361.91		1525.94	435496		1526.34	-332061		1526.05	-8384.62		1526.02	522380		1526.14	631721
1527.12	549051		1527.67	-105249		1528.05	-35512.8		1527.93	-64517.6		1527.61	285864		1527.46	307557		1527.61	236064		1527.61	60351.4		1528.08	163516		1527.61	1428.71		1527.21	437109		1527.61	-333243		1527.33	-8396.11		1527.29	523624		1527.41	633288
1528.39	550720		1528.95	-105310		1529.32	-36103.8		1529.21	-64930.2		1528.89	286607		1528.73	308542		1528.89	236604		1528.89	60857.8		1529.35	164293		1528.89	1212.5		1528.48	438612		1528.89	-334496		1528.6	-8901.74		1528.57	524930		1528.68	635127
1529.66	552728		1530.22	-105662		1530.59	-36170.8		1530.48	-64716.9		1530.16	287111		1530.01	309725		1530.16	237248		1530.16	60725.6		1530.63	164725		1530.16	1205.3		1529.76	440082		1530.16	-336116		1529.87	-9026.52		1529.84	526475		1529.96	637046
1530.93	554256		1531.49	-105725		1531.86	-36188.8		1531.75	-65052.7		1531.43	288550		1531.28	310562		1531.43	238383		1531.43	61491		1531.9	165743		1531.43	1216.1		1531.03	441715		1531.43	-337498		1531.14	-8532.44		1531.12	528510		1531.23	639425
1532.21	556119		1532.76	-106060		1533.13	-36264		1533.02	-65249.7		1532.7	289399		1532.55	311420		1532.7	238786		1532.7	61685.9		1533.17	165882		1532.7	645.901		1532.3	443174		1532.7	-338635		1532.42	-8939.51		1532.39	530258		1532.5	641141
1533.48	557489		1534.03	-106541		1534.4	-36391.2		1534.3	-65116.8		1533.98	290298		1533.82	312763		1533.98	239731		1533.98	61581.3		1534.45	166365		1533.98	1142.7		1533.57	445169		1533.98	-339965		1533.69	-9076.72		1533.66	530599		1533.77	643005
1534.75	559792		1535.31	-106589		1535.67	-36467.5		1535.57	-65211		1535.25	291369		1535.1	313692		1535.25	240714		1535.25	61957.2		1535.72	167482		1535.25	1149.51		1534.84	446768		1535.25	-341412		1534.96	-9036.08		1534.94	533444		1535.05	644824
1536.02	561433		1536.58	-106879		1536.94	-36375.9		1536.84	-65649.3		1536.52	292185		1536.37	314856		1536.52	241200		1536.52	62229.7		1536.99	167545		1536.52	931.312		1536.11	448006		1536.52	-342811		1536.23	-9319.59		1536.21	534771		1536.32	646928
1537.29	563550		1537.85	-106955		1538.21	-36669.3		1538.11	-65520.7		1537.79	293292		1537.64	315659		1537.79	242332		1537.79	62527.6		1538.26	168484		1537.79	1184.12		1537.38	450002		1537.79	-344053		1537.5	-9561.24		1537.48	536882		1537.59	648967
1538.56	565141		1539.12	-107373		1539.48	-36406.8		1539.38	-65941.3		1539.06	294093		1538.91	316624		1539.06	242915		1539.06	62567.1		1539.54	169389		1539.06	1072.93		1538.65	451941		1539.06	-345480		1538.77	-9297.03		1538.75	538943		1538.86	651094
1539.84	566478		1540.39	-107724		1540.75	-36999.4		1540.65	-66050		1540.33	294569		1540.18	317688		1540.33	243707		1540.33	62907.1		1540.81	169561		1540.33	915.738		1539.92	453318		1540.33	-346561		1540.04	-9595.97		1540.02	539435		1540.13	653224
1541.11	568612		1541.66	-107916		1542.02	-36844		1541.92	-66016.8		1541.6	295922		1541.45	318654		1541.6	244469		1541.6	63124.6		1542.08	170067		1541.6	1257.55		1541.19	455044		1541.6	-348186		1541.31	-9615.06		1541.3	541697		1541.4	654945
1542.38	570285		1542.93	-108157		1543.29	-37039.7		1543.19	-66284.7		1542.87	296784		1542.72	319428		1542.87	245162		1542.87	63063.6		1543.35	170839		1542.87	1009.36		1542.46	456556		1542.87	-349645		1542.58	-9288.29		1542.57	543279		1542.67	657059
1543.65	572252		1544.2	-108212		1544.56	-36944.5		1544.46	-66365.7		1544.14	297639		1543.99	320566		1544.14	246068		1544.14	63677.2		1544.62	171249		1544.14	1245.18		1543.73	458220		1544.14	-350990		1543.85	-9795.67		1543.84	545100		1543.94	658865
1544.92	573885		1545.47	-108767		1545.83	-37571.4		1545.73	-66758.8		1545.41	298639		1545.26	321471		1545.41	246719		1545.41	63711.3		1545.89	171904		1545.41	587.997		1545	459345		1545.41	-352423		1545.12	-10255.2		1545.11	545403		1545.21	660734
1546.18	575779		1546.74	-108949		1547.1	-37355.3		1547	-66848.1		1546.68	299682		1546.53	322707		1546.68	247675		1546.68	63931.9		1547.16	172535		1546.68	919.815		1546.27	461000		1546.68	-353797		1546.39	-10287.9		1546.38	547342		1546.48	662945
1547.45	577509		1548.01	-109083		1548.36	-37200.3		1548.27	-66969.5		1547.95	300544		1547.8	323882		1547.95	248419		1547.95	64219		1548.43	172944		1547.95	882.636		1547.54	462891		1547.95	-354772		1547.66	-10128.7		1547.65	549660		1547.75	665056
1548.72	579648		1549.28	-109226		1549.63	-37320.4		1549.54	-67190		1549.21	301623		1549.07	324868		1549.21	249319		1549.21	64458.6		1549.7	173608		1549.21	1148.46		1548.81	464577		1549.21	-356378		1548.93	-10084.6		1548.92	550800		1549.02	667140
1549.99	581121		1550.54	-109428		1550.9	-37632.6		1550.81	-67145.6		1550.48	302659		1550.34	325750		1550.48	249976		1550.48	64942.8		1550.97	174289		1550.48	1141.28		1550.07	466325		1550.48	-357777		1550.2	-9783.76		1550.19	553168		1550.28	668864
1551.26	583039		1551.81	-109759		1552.17	-37243.8		1552.08	-67463.3		1551.75	303171		1551.6	326723		1551.75	250912		1551.75	64762.4		1552.24	175109		1551.75	1064.11		1551.34	467918		1551.75	-359038		1551.47	-10273		1551.46	554609		1551.55	670821
1552.53	584570		1553.08	-110245		1553.43	-37984.1		1553.34	-67871.2		1553.02	304451		1552.87	327707		1553.02	251308		1553.02	65041.6		1553.51	175000		1553.02	693.933		1552.61	469739		1553.02	-360509		1552.74	-10815.4		1552.73	555922		1552.82	672822
1553.8	586889		1554.35	-110329		1554.7	-37945.4		1554.61	-67723.2		1554.29	305391		1554.14	328750		1554.29	252360		1554.29	65038.4		1554.78	175636		1554.29	784.762		1553.88	471265		1554.29	-362253		1554	-10646		1554	557810		1554.09	674910
1555.06	588490		1555.61	-110590		1555.97	-37924.9		1555.88	-68064.2		1555.55	306426		1555.41	329620		1555.55	253154		1555.55	65309.6		1556.05	176222		1555.55	969.592		1555.14	473225		1555.55	-363244		1555.27	-10516.7		1555.27	559121		1555.36	677108
1556.33	590364		1556.88	-110724		1557.23	-38044.4		1557.15	-68074.4		1556.82	307311		1556.68	330976		1556.82	254072		1556.82	65925.4		1557.32	176929		1556.82	937.424		1556.41	474998		1556.82	-364776		1556.54	-10432.5		1556.54	560877		1556.62	679182
1557.6	591903		1558.15	-110928		1558.5	-37801.9		1558.41	-67881.8		1558.09	308684		1557.94	331899		1558.09	255082		1558.09	66111.7		1558.59	177666		1558.09	1142.26		1557.68	476532		1558.09	-366023		1557.81	-9887.51		1557.8	562788		1557.89	681086
1558.86	594009		1559.41	-111480		1559.76	-38133.6		1559.68	-68480.2		1559.35	309187		1559.21	332857		1559.35	255606		1559.35	66198.5		1559.86	178267		1559.35	901.093		1558.94	477949		1559.35	-367593		1559.07	-10784.7		1559.07	564522		1559.16	682755
1560.13	595708		1560.68	-111578		1561.03	-38515.3		1560.95	-68767.7		1560.62	309968		1560.48	333944		1560.62	256295		1560.62	66473.8		1561.12	178631		1560.62	762.93		1560.21	479254		1560.62	-369013		1560.34	-11307.9		1560.34	565295		1560.42	684677
1561.4	597906		1561.95	-111764		1562.29	-38711.1		1562.21	-68715.4		1561.89	310989		1561.74	335021		1561.89	257366		1561.89	66644.7		1562.39	179837		1561.89	1017.77		1561.48	481107		1561.89	-370857		1561.61	-10792.4		1561.61	568054		1561.69	687172
1562.66	599684		1563.21	-112037		1563.56	-38451.9		1563.48	-69108.2		1563.15	312212		1563.01	335949		1563.15	258369		1563.15	66984.1		1563.66	180063		1563.15	867.609		1562.74	482931		1563.15	-371937		1562.87	-10936		1562.87	569371		1562.96	689048
1563.93	601397		1564.48	-112243		1564.82	-38568.9		1564.75	-68938.1		1564.42	313188		1564.27	337007		1564.42	258934		1564.42	66863		1564.92	180623		1564.42	990.451		1564.01	484416		1564.42	-373254		1564.14	-11206.7		1564.14	571441		1564.22	691293
1565.19	603253		1565.74	-112434		1566.09	-38899.9		1566.01	-69344.1		1565.68	314241		1565.54	338121		1565.68	259369		1565.68	67382.4		1566.19	181146		1565.68	955.295		1565.27	486365		1565.68	-374559		1565.4	-11903.6		1565.41	572810		1565.49	692823
1566.46	605178		1567.01	-112630		1567.35	-38793.9		1567.28	-69325.3		1566.95	315163		1566.8	339018		1566.95	260797		1566.95	67943.4		1567.46	181997		1566.95	756.14		1566.54	487995		1566.95	-376160		1566.67	-11220.6		1566.67	574580		1566.75	695424
1567.72	607135		1568.27	-112872		1568.62	-39057.1		1568.54	-69383.5		1568.21	316003		1568.07	340475		1568.21	261737		1568.21	67789.8		1568.72	182628		1568.21	820.987		1567.8	489634		1568.21	-377370		1567.93	-11242.8		1567.94	576386		1568.02	696990
1568.99	609009		1569.54	-112935		1569.88	-39161.3		1569.81	-69435.9		1569.48	317012		1569.33	341539		1569.48	262392		1569.48	67926.9		1569.99	183230		1569.48	924.836		1569.06	491742		1569.48	-378894		1569.2	-11085.1		1569.21	578245		1569.28	699523
1570.25	610883		1570.8	-112913		1571.14	-39237.6		1571.07	-69548.4		1570.74	318248		1570.6	342595		1570.74	263142		1570.74	68139.4		1571.26	183767		1570.74	1206.69		1570.33	493138		1570.74	-380454		1570.46	-10923.6		1570.47	580100		1570.55	701496
1571.52	612898		1572.07	-112870		1572.4	-39334.9		1572.33	-69983		1572	319172		1571.86	343444		1572	264142		1572	68610.5		1572.52	184167		1572	596.539		1571.59	494667		1572	-381782		1571.73	-11816.2		1571.74	581340		1571.81	703452
1572.78	614631		1573.33	-113230		1573.67	-39318.3		1573.6	-70111.7		1573.27	319958		1573.13	344342		1573.27	264705		1573.27	68734.1		1573.79	184993		1573.27	462.392		1572.85	496535		1573.27	-383514		1572.99	-11480		1573	583710		1573.07	705243
1574.05	616260		1574.59	-113304		1574.93	-39243.8		1574.86	-70054.5		1574.53	321205		1574.39	345707		1574.53	265804		1574.53	69221.2		1575.05	185889		1574.53	455.248		1574.12	498269		1574.53	-384463		1574.26	-11401.9		1574.27	585061		1574.34	707560
1575.31	618313		1575.86	-113687		1576.19	-39716.4		1576.13	-70144.5		1575.79	322163		1575.65	346673		1575.79	266513		1575.79	69189.8		1576.32	185830		1575.79	342.105		1575.38	499891		1575.79	-386057		1575.52	-11765		1575.53	586539		1575.6	709447
1576.57	620377		1577.12	-113836		1577.45	-39392		1577.39	-70543.5		1577.06	323187		1576.92	347467		1577.06	267488		1577.06	69576		1577.58	186749		1577.06	736.964		1576.64	501817		1577.06	-387592		1576.78	-11930.2		1576.8	588688		1576.86	711850
1577.84	622047		1578.38	-114479		1578.72	-39918.7		1578.65	-70716.7		1578.32	324003		1578.18	348616		1578.32	267986		1578.32	69782.7		1578.84	187353		1578.32	396.824		1577.91	503060		1578.32	-389010		1578.04	-12225.6		1578.06	589924		1578.13	713691
1579.1	623818		1579.64	-114472		1579.98	-39545.5		1579.91	-70968		1579.58	325238		1579.44	349685		1579.58	268833		1579.58	69926.9		1580.11	187922		1579.58	844.687		1579.17	505195		1579.58	-390563		1579.31	-11944.1		1579.33	591895		1579.39	715527
1580.36	625485		1580.91	-115237		1581.24	-40040.3		1581.18	-70964.4		1580.84	326124		1580.7	350798		1580.84	269789		1580.84	70035.7		1581.37	188122		1580.84	633.55		1580.43	506886		1580.84	-392060		1580.57	-12615.8		1580.59	593048		1580.65	717952
1581.62	627676		1582.17	-115553		1582.5	-40031.3		1582.44	-71246.9		1582.1	327330		1581.97	351942		1582.1	270700		1582.1	70499		1582.64	189382		1582.1	822.416		1581.69	508637		1582.1	-393292		1581.83	-11549.6		1581.85	595462		1581.91	720317
1582.89	629714		1583.43	-115809		1583.76	-40001.2		1583.7	-71516.6		1583.37	327894		1583.23	353142		1583.37	271687		1583.37	70652.8		1583.9	190035		1583.37	676.283		1582.95	510197		1583.37	-394907		1583.09	-12457.6		1583.12	597203		1583.18	721995
1584.15	631406		1584.69	-116192		1585.02	-40277.3		1584.96	-71292.3		1584.63	329155		1584.49	353902		1584.63	272361		1584.63	70966.1		1585.16	190718		1584.63	520.152		1584.21	512004		1584.63	-396458		1584.36	-12477.7		1584.38	598696		1584.44	724346
1585.41	633219		1585.95	-116661		1586.28	-40077.4		1586.22	-71769.2		1585.89	330101		1585.75	355149		1585.89	273164		1585.89	71455		1586.42	190982		1585.89	652.023		1585.47	513645		1585.89	-398038		1585.62	-12715		1585.64	600465		1585.7	726498
1586.67	635372		1587.21	-116633		1587.54	-40246.6		1587.49	-71785.2		1587.15	331133		1587.01	356526		1587.15	273924		1587.15	71534.4		1587.69	191808		1587.15	687.895		1586.73	515637		1587.15	-399466		1586.88	-12660.4		1586.9	602328		1586.96	728370
1587.93	637414		1588.47	-116732		1588.8	-40654.9		1588.75	-71766.3		1588.41	332066		1588.27	357089		1588.41	274761		1588.41	71632.4		1588.95	192386		1588.41	582.769		1588	517485		1588.41	-400742		1588.14	-12757		1588.17	603555		1588.22	730566
1589.19	639241		1589.73	-116864		1590.06	-40587.2		1590.01	-72092.5		1589.67	332877		1589.53	358559		1589.67	275871		1589.67	71823.8		1590.21	193035		1589.67	860.645		1589.26	518701		1589.67	-402216		1589.4	-13164.7		1589.43	605316		1589.48	732653
1590.45	641139		1590.99	-116928		1591.32	-40663.6		1591.27	-71812.8		1590.93	334042		1590.79	359510		1590.93	276587		1590.93	72209.8		1591.47	193804		1590.93	543.522		1590.51	520967		1590.93	-403794		1590.66	-12693.6		1590.69	607769		1590.74	735041
1591.71	643239		1592.25	-116852		1592.58	-40629.1		1592.53	-72417.3		1592.19	335285		1592.05	361041		1592.19	277627		1592.19	72638.4		1592.73	194537		1592.19	455.402		1591.77	522981		1592.19	-405265		1591.92	-12808.6		1591.95	609432		1592	737469
1592.97	645199		1593.51	-116777		1593.84	-41138.6		1593.79	-72269.8		1593.45	336205		1593.31	361811		1593.45	278242		1593.45	72584.4		1593.99	194797		1593.45	396.282		1593.03	524070		1593.45	-407188		1593.18	-13332.8		1593.21	610647		1593.26	738624
1594.23	647172		1594.77	-116734		1595.09	-41125.2		1595.05	-72562.5		1594.71	337237		1594.57	362860		1594.71	279286		1594.71	72799		1595.26	195513		1594.71	518.165		1594.29	526204		1594.71	-408488		1594.44	-13503.1		1594.47	612429		1594.52	740938
1595.49	649021		1596.03	-116393		1596.35	-40889.9		1596.31	-72814.3		1595.97	338225		1595.83	363968		1595.97	279840		1595.97	72912.1		1596.52	195946		1595.97	470.049		1595.55	527955		1595.97	-410222		1595.7	-13684.6		1595.73	614195		1595.78	743078
1596.75	651025		1597.29	-116023		1597.61	-40951.6		1597.56	-72897.2		1597.23	339590		1597.09	365004		1597.23	280844		1597.23	73464.8		1597.78	197242		1597.23	736.935		1596.81	530331		1597.23	-411478		1596.96	-13053.3		1596.99	615899		1597.04	745545
1598.01	652954		1598.55	-115940		1598.87	-41340.5		1598.82	-72867.2		1598.48	340591		1598.35	366252		1598.48	281881		1598.48	73618		1599.04	197777		1598.48	661.823		1598.07	531800		1598.48	-412978		1598.22	-13446		1598.25	618131		1598.3	747608
1599.27	654473		1599.81	-116189		1600.12	-41300.3		1600.08	-73220.4		1599.74	341142		1599.61	367038		1599.74	282323		1599.74	73809.7		1600.3	197982		1599.74	266.712		1599.33	533373		1599.74	-414416		1599.48	-13886		1599.51	619279		1599.56	749771
1600.53	656399		1601.07	-116805		1601.38	-41448.3		1601.34	-73342.6		1601	342446		1600.87	368480		1601	283326		1601	74209		1601.56	198491		1601	481.603		1600.58	535224		1601	-416398		1600.73	-13934.1		1600.77	621337		1600.81	751900
1601.78	658517		1602.32	-117304		1602.64	-41290.3		1602.6	-73558		1602.26	343063		1602.13	369445		1602.26	284192		1602.26	74527.8		1602.82	199863		1602.26	336.496		1601.84	537357		1602.26	-417572		1601.99	-13700.3		1602.03	622977		1602.07	754414
1603.04	660529		1603.58	-118208		1603.9	-41338.4		1603.86	-73592.5		1603.52	344484		1603.38	370667		1603.52	285158		1603.52	74989.1		1604.07	200133		1603.52	368.391		1603.1	538936		1603.52	-419162		1603.25	-13750.7		1603.29	625259		1603.33	756419

## Sheet: Fig.2b
Pressure (GPa)	interlayer mode (cm-1)					layer-layer mode (cm-1)
0.9	37.2	60.6	72.5	195.1	276.5	51.3	99.7	203.8	300.2
2.3	40.7	64.8	75.5	202.1	278.3	54.4	101.4	210	299.3
4.3	45.3	69.8	77.5	205.6	279.1	57.8	102.3	213.5	297.6
6.3	47.1	71.7	78	209.1	280	58.7	102.5	219.6	295.8
9.2	50.3	74.4	78.9	211.7	286.2	59.9	102.7	225.7	299.3
10.4	51	75.5	78.6	214.3	287.9	60.9	102.7	226.6	301.6
12	51.4	77.8	78.2	216.2	289.7	61.4	102.7	227.5	302.8
14	55.6	N/A	78.9	218.8	292.3	63.4	102.6	232.7	308.1
16	57.2	N/A	80.9	219.6	296.7	66.4	N/A	237.1	310.7
17.9	59.2	N/A	82.1	221.4	N/A	66.6	N/A	244.1	312.2
20	63.4	N/A	84.4	224.9	N/A	68.3	N/A	252	N/A
21.3	66.8	N/A	86.3	228.4	N/A	70	N/A	259.9	N/A
23.7	70.5	N/A	88.6	233.6	N/A	73.4	N/A	268.7	N/A
25.8	72.4	N/A	89.7	236.3	N/A	74.8	N/A	273.9	N/A
28.2	73.6	N/A	89.9	237.1	N/A	76.2	N/A	275.7	N/A

## Sheet: Fig.3a
	Intensity at each pressure (a.u.), the unit of pressure is GPa
Energy (eV)	0.08	0.14	0.82	1.62	2.34	3.37	4.51	5.65	6.13	7.78	8.49	9.22	10.04	10.97	11.61	12.47	13.79	14.82
400.79	1.90543	1.99852	1.99584	1.9901	1.95226	1.99171	1.98114	1.9671	2	1.98417	2	2	--	--	--	--	--	--
401.59	1.91033	2.00136	1.9945	1.99124	1.9541	1.99122	1.98395	1.96761	1.99828	1.98545	1.99368	1.99753	--	--	--	--	--	--
402.39	1.91472	2.00445	1.99235	1.98948	1.95298	1.9922	1.98606	1.9666	1.99766	1.98801	1.98696	1.99389	--	--	--	--	--	--
403.19	1.91743	2.00754	1.98926	1.98897	1.9484	1.99256	1.98699	1.96529	1.99889	1.98941	1.98364	1.98907	--	--	--	--	--	--
403.99	1.92098	2.00976	1.9898	1.98928	1.94738	1.99195	1.98817	1.96276	1.99803	1.99115	1.9766	1.98555	--	--	--	--	--	--
404.79	1.92077	2.01322	1.9894	1.98691	1.9484	1.99305	1.98922	1.96256	1.99963	1.99232	1.98002	1.98014	--	--	--	--	--	--
405.59	1.92088	2.01408	1.9898	1.98773	1.95552	1.99134	1.99133	1.95943	2	1.99651	1.9794	1.97579	--	--	--	--	--	--
406.39	1.91952	2.01655	1.98993	1.99072	1.95796	1.99256	1.99414	1.95923	1.99951	1.99744	1.98271	1.97544	--	--	--	--	--	--
407.19	1.92328	2.02001	1.9894	1.99175	1.96081	1.9939	1.99695	1.96155	1.99902	1.99942	1.98209	1.97579	--	--	--	--	--	--
407.99	1.92777	2.01977	1.9894	1.9901	1.95837	1.99695	1.99766	1.96125	1.9968	1.99977	1.98147	1.97626	--	--	--	--	--	--
408.78	1.9357	2.02162	1.98738	1.98804	1.95684	1.99988	1.99777	1.96408	1.99434	2.00035	1.98095	1.97626	--	--	--	--	--	--
409.58	1.94186	2.021	1.98671	1.98546	1.96132	1.99915	1.99531	1.96771	1.99028	2	1.97971	1.9765	--	--	--	--	--	--
410.38	1.94499	2.02038	1.98685	1.98392	1.96478	1.99878	1.99508	1.97084	1.98659	2.00035	1.98126	1.97626	--	--	--	--	--	--
411.18	1.94864	2.02261	1.98698	1.98268	1.9713	1.9978	1.99473	1.97245	1.98277	1.9986	1.97464	1.97615	--	--	--	--	--	--
411.98	1.95073	2.02285	1.98738	1.98268	1.97313	1.99598	1.99531	1.97326	1.97945	1.99686	1.97215	1.9772	--	--	--	--	--	--
412.78	1.95261	2.02347	1.98846	1.97948	1.9716	1.99622	1.99684	1.97467	1.97822	1.9943	1.96832	1.97579	--	--	--	--	--	--
413.58	1.95397	2.02471	1.98859	1.97918	1.97201	1.9972	1.99836	1.97679	1.97724	1.9936	1.96252	1.97333	--	--	--	--	--	--
414.38	1.95334	2.02495	1.98805	1.97959	1.9717	1.99817	1.99977	1.97982	1.97687	1.9908	1.96221	1.97215	--	--	--	--	--	--
415.18	1.95376	2.02656	1.98685	1.98062	1.97221	1.99951	1.99988	1.98597	1.97699	1.99162	1.95828	1.97133	--	--	--	--	--	--
415.98	1.95438	2.02792	1.98389	1.98155	1.97333	2.00024	2.00047	1.98789	1.97675	1.99127	1.95714	1.97109	--	--	--	--	--	--
416.78	1.95407	2.02841	1.98201	1.98454	1.97374	2.00012	1.99859	1.98789	1.97711	1.99243	1.95641	1.97156	--	--	--	--	--	--
417.57	1.95428	2.02903	1.9804	1.98412	1.97313	1.99878	1.99941	1.98769	1.97773	1.99185	1.95755	1.9725	--	--	--	--	--	--
418.37	1.95418	2.02928	1.97946	1.98485	1.97303	1.9989	1.99789	1.98648	1.97675	1.99243	1.95869	1.97297	--	--	--	--	--	--
419.17	1.95292	2.03039	1.98027	1.98515	1.97333	1.99939	1.99754	1.98567	1.97576	1.99302	1.96231	1.97309	--	--	--	--	--	--
419.97	1.95303	2.03027	1.98242	1.98598	1.97496	1.99976	1.99801	1.98769	1.97453	1.99325	1.96418	1.97497	--	--	--	--	--	--
420.77	1.95104	2.03113	1.98107	1.98412	1.97476	2.00098	1.99777	1.99112	1.97502	1.99255	1.96635	1.97603	--	--	--	--	--	--
421.57	1.95157	2.03027	1.98242	1.98722	1.97578	2.00049	1.99672	1.99122	1.9733	1.99162	1.96646	1.97944	--	--	--	--	--	--
422.36	1.95136	2.02989	1.98121	1.98753	1.97445	2.00098	1.99578	1.99384	1.97244	1.99057	1.96604	1.98155	--	--	--	--	--	--
423.16	1.95324	2.03076	1.98174	1.98608	1.9715	2.00012	1.99438	1.99485	1.97158	1.98929	1.9647	1.98296	--	--	--	--	--	--
423.96	1.95334	2.03064	1.98215	1.9868	1.97069	1.99927	1.99332	1.99294	1.9701	1.98813	1.96407	1.98308	--	--	--	--	--	--
424.76	1.95251	2.03249	1.98255	1.98588	1.97191	1.99768	1.99309	1.99576	1.96998	1.98836	1.96273	1.98331	--	--	--	--	--	--
425.56	1.95021	2.03125	1.98322	1.9868	1.96885	1.99476	1.99238	1.99839	1.96998	1.98673	1.96376	1.98367	--	--	--	--	--	--
426.35	1.9476	2.03237	1.98416	1.98794	1.96662	1.99439	1.99274	1.99717	1.9701	1.98615	1.96459	1.98343	--	--	--	--	--	--
427.15	1.94551	2.03261	1.98309	1.98701	1.96193	1.99305	1.99274	1.99627	1.96924	1.9851	1.96552	1.98378	--	--	--	--	--	--
427.95	1.94384	2.03311	1.98174	1.98557	1.95705	1.99146	1.99168	1.99213	1.96887	1.98533	1.96646	1.98378	--	--	--	--	--	--
428.75	1.94436	2.03249	1.97919	1.98464	1.95399	1.99146	1.99156	1.99001	1.96887	1.98661	1.96542	1.98273	--	--	--	--	--	--
429.54	1.94551	2.03335	1.97745	1.98433	1.9544	1.98988	1.99098	1.98789	1.96813	1.98789	1.96563	1.9832	--	--	--	--	--	--
430.34	1.94635	2.03101	1.97664	1.98412	1.95328	1.98854	1.99039	1.98658	1.96678	1.98871	1.96791	1.98202	--	--	--	--	--	--
431.14	1.94843	2.03051	1.97584	1.98309	1.95288	1.98829	1.99051	1.98668	1.9653	1.99092	1.96801	1.9819	--	--	--	--	--	--
431.93	1.95042	2.02891	1.97678	1.98237	1.95338	1.98671	1.99063	1.98466	1.96407	1.99092	1.96987	1.98155	--	--	--	--	--	--
432.73	1.95209	2.02841	1.97705	1.9834	1.95226	1.98695	1.99004	1.98416	1.96383	1.9915	1.96759	1.98049	--	--	--	--	--	--
433.53	1.95386	2.02767	1.97758	1.98278	1.95237	1.98671	1.98969	1.98456	1.96383	1.99104	1.96439	1.9812	--	--	--	--	--	--
434.32	1.9548	2.02631	1.97879	1.98371	1.95125	1.98561	1.98899	1.98476	1.96358	1.99092	1.96263	1.98132	--	--	--	--	--	--
435.12	1.95595	2.02557	1.98	1.98186	1.95165	1.98451	1.98875	1.98658	1.96358	1.98871	1.96138	1.98108	--	--	--	--	--	--
435.92	1.9572	2.02421	1.9796	1.97969	1.95094	1.98305	1.99016	1.98779	1.96272	1.98661	1.95973	1.98179	--	--	--	--	--	--
436.71	1.95825	2.02421	1.97906	1.97866	1.94962	1.98134	1.99051	1.9884	1.96247	1.98452	1.95973	1.98061	--	--	--	--	--	--
437.51	1.95887	2.02335	1.97946	1.97639	1.94941	1.97939	1.99074	1.98759	1.96112	1.98312	1.95766	1.98002	--	--	--	--	--	--
438.31	1.95825	2.02322	1.97812	1.97515	1.94707	1.97768	1.99098	1.98961	1.961	1.98312	1.95641	1.97826	--	--	--	--	--	--
439.1	1.9595	2.02149	1.97839	1.97433	1.94524	1.97537	1.99063	1.9892	1.96063	1.98254	1.95465	1.97626	--	--	--	--	--	--
439.9	1.96033	2.02038	1.97718	1.97577	1.94524	1.9722	1.99063	1.99001	1.95952	1.98289	1.9532	1.97274	--	--	--	--	--	--
440.7	1.96117	2.0189	1.97477	1.97732	1.94331	1.96963	1.98992	1.99173	1.95878	1.98265	1.95217	1.96933	--	--	--	--	--	--
441.49	1.96148	2.01902	1.97275	1.97773	1.93985	1.96732	1.98922	1.99092	1.95694	1.98219	1.94875	1.96745	--	--	--	--	--	--
442.29	1.96106	2.02026	1.9698	1.97866	1.93995	1.96463	1.98852	1.98991	1.95632	1.983	1.94534	1.96651	--	--	--	--	--	--
443.08	1.96106	2.01989	1.96711	1.97742	1.94066	1.96268	1.98676	1.99162	1.95472	1.98335	1.94213	1.96557	--	--	--	--	--	--
443.88	1.96148	2.02063	1.96537	1.97742	1.94137	1.9611	1.98418	1.99395	1.9546	1.98231	1.9413	1.96569	--	--	--	--	--	--
444.67	1.96127	2.02026	1.9647	1.9768	1.94331	1.95927	1.98325	1.99647	1.95337	1.98231	1.94202	1.96498	--	--	--	--	--	--
445.47	1.95929	2.021	1.96349	1.9766	1.94504	1.95768	1.98102	1.99828	1.95238	1.98149	1.94368	1.96463	--	--	--	--	--	--
446.27	1.95772	2.02063	1.96228	1.97546	1.94545	1.95598	1.98114	2.0004	1.95128	1.98102	1.94451	1.96439	--	--	--	--	--	--
447.06	1.95731	2.02088	1.96	1.97557	1.94677	1.955	1.9802	1.99728	1.95078	1.98068	1.9442	1.96486	--	--	--	--	--	--
447.86	1.95605	2.02285	1.95866	1.97474	1.94758	1.95341	1.98043	1.99455	1.95091	1.97998	1.94503	1.96475	--	--	--	--	--	--
448.65	1.95616	2.02347	1.95705	1.97485	1.94656	1.95232	1.97985	1.99051	1.95165	1.97939	1.94337	1.96404	--	--	--	--	--	--
449.45	1.95616	2.0252	1.95664	1.9734	1.94606	1.95122	1.97926	1.98819	1.95165	1.9787	1.94471	1.96416	--	--	--	--	--	--
450.24	1.95616	2.02668	1.95638	1.97186	1.94463	1.95073	1.9775	1.9888	1.95128	1.97846	1.94616	1.96322	--	--	--	--	--	--
451.04	1.95846	2.02928	1.95557	1.97165	1.94412	1.95183	1.97563	1.98708	1.95103	1.97811	1.9472	1.96381	--	--	--	--	--	--
451.83	1.95793	2.03014	1.95477	1.97093	1.94392	1.95256	1.97551	1.98618	1.95091	1.97963	1.94834	1.96392	--	--	--	--	--	--
452.63	1.95866	2.03162	1.95409	1.97361	1.94361	1.95244	1.97422	1.98416	1.95201	1.98021	1.94803	1.96369	--	--	--	--	--	--
453.42	1.9596	2.03274	1.95369	1.97402	1.94331	1.95268	1.97434	1.98204	1.95263	1.98068	1.94585	1.96416	--	--	--	--	--	--
454.22	1.95971	2.03372	1.95289	1.97701	1.94321	1.95207	1.97387	1.98133	1.95349	1.98079	1.94658	1.9651	--	--	--	--	--	--
455.01	1.96075	2.03545	1.95315	1.97959	1.94433	1.95195	1.97352	1.97861	1.95423	1.98009	1.9444	1.96545	--	--	--	--	--	--
455.8	1.96096	2.03854	1.95302	1.98155	1.9429	1.95183	1.97305	1.9776	1.95398	1.98021	1.94285	1.96757	--	--	--	--	--	--
456.6	1.96033	2.0399	1.95235	1.98247	1.9429	1.95256	1.97293	1.97538	1.95361	1.97998	1.9413	1.96886	--	--	--	--	--	--
457.39	1.95866	2.04175	1.95248	1.98175	1.94412	1.95244	1.97293	1.97346	1.95312	1.98044	1.93933	1.97062	--	--	--	--	--	--
458.19	1.95741	2.04163	1.95141	1.98134	1.94473	1.95317	1.97305	1.97225	1.95349	1.98044	1.9385	1.97168	--	--	--	--	--	--
458.98	1.95658	2.04138	1.95141	1.97897	1.94697	1.95341	1.97235	1.97084	1.95263	1.97974	1.93861	1.97168	--	--	--	--	--	--
459.78	1.95595	2.04188	1.95128	1.97763	1.94626	1.9528	1.97247	1.96781	1.95288	1.97893	1.93892	1.9725	--	--	--	--	--	--
460.57	1.95658	2.04237	1.9506	1.97505	1.94748	1.95085	1.97305	1.96599	1.95325	1.97881	1.93757	1.97168	--	--	--	--	--	--
461.36	1.9572	2.04422	1.9494	1.97381	1.94595	1.95037	1.97293	1.96418	1.95448	1.97858	1.93716	1.97215	--	--	--	--	--	--
462.16	1.95929	2.04472	1.94886	1.9733	1.94565	1.94866	1.9734	1.96256	1.95571	1.97835	1.93529	1.97203	--	--	--	--	--	--
462.95	1.96138	2.04497	1.94792	1.97227	1.94555	1.94866	1.97329	1.96216	1.95632	1.9773	1.93436	1.97203	--	--	--	--	--	--
463.74	1.96253	2.04571	1.94738	1.97186	1.94402	1.94768	1.97364	1.96408	1.95657	1.97544	1.9355	1.97239	--	--	--	--	--	--
464.54	1.96451	2.04385	1.94671	1.97186	1.9431	1.94671	1.97165	1.96458	1.95632	1.97416	1.93426	1.97262	--	--	--	--	--	--
465.33	1.96451	2.04385	1.94604	1.97237	1.94392	1.94598	1.97118	1.9672	1.95509	1.97427	1.93612	1.97262	--	--	--	--	--	--
466.12	1.96555	2.04262	1.94497	1.97258	1.94565	1.94549	1.97118	1.96731	1.95521	1.97392	1.9356	1.9725	--	--	--	--	--	--
466.92	1.96514	2.04163	1.94403	1.9734	1.94768	1.94463	1.97247	1.9662	1.95435	1.97381	1.93674	1.97145	--	--	--	--	--	--
467.71	1.9643	2.03978	1.94336	1.97299	1.94931	1.94305	1.97305	1.9671	1.95472	1.97253	1.93716	1.97121	--	--	--	--	--	--
468.5	1.96503	2.03904	1.94228	1.97381	1.94941	1.94134	1.97305	1.96599	1.95435	1.97101	1.93664	1.97156	--	--	--	--	--	--
469.3	1.96482	2.03904	1.94148	1.97206	1.95104	1.93976	1.9727	1.96529	1.95349	1.96997	1.93654	1.97262	--	--	--	--	--	--
470.09	1.96472	2.03805	1.94013	1.97309	1.95165	1.93841	1.97211	1.96599	1.95238	1.9709	1.93529	1.9738	--	--	--	--	--	--
470.88	1.96451	2.03792	1.93946	1.97247	1.95369	1.93756	1.972	1.96478	1.95103	1.97148	1.9354	1.97474	--	--	--	--	--	--
471.68	1.96493	2.03669	1.93879	1.97134	1.9541	1.93634	1.97247	1.96549	1.95005	1.97229	1.9354	1.97615	--	--	--	--	--	--
472.47	1.96493	2.0357	1.93839	1.9699	1.95654	1.93476	1.97317	1.96529	1.94894	1.97241	1.93643	1.97638	--	--	--	--	--	--
473.26	1.96555	2.03558	1.93852	1.96814	1.95695	1.93305	1.97329	1.96599	1.9482	1.97206	1.93612	1.9772	--	--	--	--	--	--
474.05	1.96628	2.03533	1.93866	1.9667	1.95695	1.93159	1.9734	1.9667	1.94783	1.9709	1.93716	1.97744	--	--	--	--	--	--
474.84	1.96712	2.0357	1.93893	1.96588	1.95878	1.93	1.97329	1.96741	1.94734	1.9702	1.93902	1.97697	--	--	--	--	--	--
475.64	1.96795	2.0357	1.93879	1.96639	1.95868	1.92915	1.97364	1.96751	1.94672	1.96927	1.94016	1.97697	--	--	--	--	--	--
476.43	1.96785	2.03669	1.93839	1.9668	1.95908	1.92805	1.97387	1.96811	1.94562	1.96775	1.94026	1.97709	--	--	--	--	--	--
477.22	1.96701	2.03595	1.93879	1.96866	1.95858	1.92817	1.97422	1.96791	1.94476	1.96636	1.93933	1.97744	--	--	--	--	--	--
478.01	1.96639	2.0362	1.93933	1.96928	1.95908	1.92707	1.97387	1.96771	1.94353	1.96542	1.93736	1.97697	--	--	--	--	--	--
478.81	1.96587	2.03607	1.94013	1.97021	1.95807	1.92622	1.97399	1.9662	1.94217	1.96542	1.93654	1.9765	--	--	--	--	--	--
479.6	1.96587	2.03669	1.94094	1.97113	1.95919	1.92488	1.97258	1.96478	1.94057	1.96531	1.93571	1.97638	--	--	--	--	--	--
480.39	1.96545	2.03694	1.94107	1.97144	1.95898	1.92329	1.97176	1.96287	1.93922	1.96647	1.93478	1.97638	--	--	--	--	--	--
481.18	1.96441	2.03867	1.94174	1.97216	1.9598	1.92268	1.97165	1.96176	1.93725	1.96659	1.93571	1.97685	--	--	--	--	--	--
481.97	1.9642	2.03978	1.94107	1.97144	1.95919	1.92122	1.97106	1.95964	1.93627	1.96589	1.93581	1.97732	--	--	--	--	--	--
482.76	1.96315	2.04077	1.94161	1.97155	1.95858	1.91927	1.97071	1.96075	1.93417	1.96636	1.93643	1.97744	--	--	--	--	--	--
483.55	1.96305	2.04287	1.94161	1.97124	1.95878	1.91707	1.96942	1.96054	1.9338	1.96682	1.93467	1.97791	--	--	--	--	--	--
484.35	1.96253	2.04509	1.94148	1.97216	1.95939	1.91585	1.96872	1.95863	1.93257	1.96822	1.93374	1.97756	--	--	--	--	--	--
485.14	1.9618	2.04657	1.94174	1.97196	1.9601	1.91488	1.96801	1.95772	1.93196	1.9688	1.93281	1.9765	--	--	--	--	--	--
485.93	1.96127	2.04707	1.94201	1.97299	1.9602	1.91415	1.9679	1.9555	1.93147	1.96892	1.93167	1.97603	--	--	--	--	--	--
486.72	1.96106	2.04756	1.94255	1.97227	1.96061	1.91317	1.96684	1.95419	1.93098	1.96705	1.9325	1.97474	--	--	--	--	--	--
487.51	1.9619	2.0483	1.94215	1.97299	1.96092	1.91159	1.96673	1.95348	1.93159	1.96542	1.93105	1.97356	--	--	--	--	--	--
488.3	1.96159	2.04929	1.94174	1.9733	1.96031	1.91085	1.96579	1.95288	1.93134	1.96368	1.93167	1.97215	--	--	--	--	--	--
489.09	1.962	2.05065	1.94081	1.97402	1.9598	1.91085	1.96544	1.95298	1.93147	1.9631	1.93136	1.97109	--	--	--	--	--	--
489.88	1.96221	2.05114	1.9404	1.97433	1.95919	1.91061	1.96555	1.95247	1.93159	1.96321	1.93353	1.97004	--	--	--	--	--	--
490.67	1.96294	2.0525	1.94	1.97464	1.95796	1.9111	1.96508	1.95166	1.93134	1.9638	1.93436	1.97027	--	--	--	--	--	--
491.46	1.96472	2.05287	1.94	1.97515	1.95817	1.9111	1.96438	1.95055	1.93024	1.96473	1.9356	1.97062	--	--	--	--	--	--
492.25	1.96534	2.0546	1.94134	1.97608	1.95725	1.91134	1.96391	1.94995	1.92987	1.96531	1.93654	1.97145	--	--	--	--	--	--
493.04	1.96701	2.05547	1.94201	1.97722	1.95735	1.91159	1.96368	1.95045	1.93011	1.9674	1.93747	1.97227	--	--	--	--	--	--
493.83	1.9691	2.05707	1.94242	1.9766	1.95674	1.91146	1.96368	1.95076	1.92999	1.9695	1.93933	1.97286	--	--	--	--	--	--
494.62	1.96983	2.05608	1.94268	1.9767	1.95603	1.91159	1.9645	1.95177	1.93073	1.97008	1.9414	1.97333	--	--	--	--	--	--
495.41	1.97109	2.05645	1.94201	1.97722	1.95766	1.91171	1.96473	1.95348	1.93048	1.96985	1.94368	1.97415	--	--	--	--	--	--
496.2	1.96994	2.05596	1.94121	1.97763	1.95776	1.9111	1.96579	1.95308	1.93073	1.96892	1.9444	1.97497	--	--	--	--	--	--
496.99	1.96931	2.05645	1.94067	1.97825	1.95868	1.91085	1.96614	1.95328	1.93011	1.96752	1.94451	1.97568	--	--	--	--	--	--
497.78	1.96931	2.05621	1.94	1.97876	1.95959	1.91024	1.96684	1.95267	1.92999	1.96647	1.94368	1.97579	--	--	--	--	--	--
498.57	1.9691	2.05608	1.94027	1.97835	1.95969	1.90976	1.96778	1.95237	1.92888	1.96612	1.94264	1.97626	--	--	--	--	--	--
499.36	1.969	2.05695	1.94013	1.97918	1.9599	1.90951	1.96837	1.94965	1.92864	1.96508	1.94161	1.9765	--	--	--	--	--	--
500.15	1.96994	2.05633	1.94	1.97907	1.95939	1.90841	1.96919	1.94723	1.9279	1.96345	1.94192	1.97685	--	--	--	--	--	--
500.94	1.97056	2.05658	1.93919	1.97835	1.95919	1.90695	1.96907	1.94844	1.92728	1.96135	1.94264	1.9765	--	--	--	--	--	--
501.73	1.97171	2.05695	1.93826	1.97897	1.95878	1.90451	1.96825	1.94723	1.92605	1.95925	1.94306	1.97638	--	--	--	--	--	--
502.52	1.97359	2.05769	1.93678	1.97928	1.95868	1.90256	1.96755	1.94955	1.92495	1.95786	1.94451	1.97497	--	--	--	--	--	--
503.31	1.97307	2.05769	1.9353	1.98031	1.95929	1.90134	1.96743	1.94934	1.92372	1.95739	1.94482	1.97497	--	--	--	--	--	--
504.1	1.9738	2.05818	1.9349	1.98062	1.95786	1.90049	1.96731	1.95197	1.92249	1.95763	1.94596	1.97415	--	--	--	--	--	--
504.89	1.97422	2.05707	1.93436	1.98041	1.95888	1.89939	1.96743	1.95227	1.92199	1.95774	1.94482	1.97462	--	--	--	--	--	--
505.68	1.97359	2.05584	1.93423	1.98093	1.95735	1.89817	1.96708	1.95156	1.92187	1.95716	1.9442	1.97415	--	--	--	--	--	--
506.47	1.97453	2.0551	1.93396	1.98175	1.95746	1.89646	1.96591	1.95197	1.92162	1.956	1.94223	1.9738	--	--	--	--	--	--
507.26	1.97411	2.05349	1.93248	1.98268	1.95796	1.89415	1.96497	1.95217	1.92125	1.95425	1.94016	1.97227	--	--	--	--	--	--
508.04	1.9739	2.05349	1.93168	1.9833	1.95705	1.89244	1.96356	1.95187	1.92101	1.95204	1.93871	1.97121	--	--	--	--	--	--
508.83	1.97359	2.05275	1.92926	1.98392	1.95858	1.89024	1.96204	1.95187	1.92039	1.94994	1.93695	1.96992	--	--	--	--	--	--
509.62	1.97338	2.05275	1.92792	1.9834	1.95878	1.88829	1.96028	1.95066	1.91904	1.94866	1.93571	1.96816	--	--	--	--	--	--
510.41	1.97192	2.05263	1.92671	1.98546	1.9598	1.88659	1.95782	1.94955	1.91769	1.94703	1.93612	1.96804	--	--	--	--	--	--
511.2	1.97234	2.05411	1.92604	1.98722	1.96163	1.88537	1.95606	1.94844	1.91683	1.94633	1.93591	1.96827	--	--	--	--	--	--
511.99	1.97234	2.05534	1.92591	1.98753	1.96193	1.88415	1.95407	1.94864	1.91609	1.94552	1.93685	1.96874	--	--	--	--	--	--
512.77	1.97317	2.05596	1.92631	1.98825	1.96193	1.88415	1.9529	1.94914	1.91584	1.94575	1.93881	1.96886	--	--	--	--	--	--
513.56	1.97484	2.05608	1.92617	1.98866	1.96173	1.88354	1.95243	1.95015	1.91584	1.94575	1.94078	1.96816	--	--	--	--	--	--
514.35	1.97599	2.05608	1.92577	1.98856	1.96102	1.8828	1.95149	1.95237	1.91621	1.94529	1.94182	1.96769	--	--	--	--	--	--
515.14	1.97683	2.05621	1.92497	1.98969	1.96112	1.88171	1.95044	1.95257	1.91646	1.94366	1.94254	1.96769	--	--	--	--	--	--
515.93	1.9785	2.05645	1.92322	1.98959	1.96163	1.88024	1.9495	1.95298	1.91584	1.94179	1.94285	1.96733	--	--	--	--	--	--
516.71	1.97818	2.05707	1.92201	1.99021	1.96081	1.87915	1.94798	1.95358	1.91473	1.94051	1.94306	1.96745	--	--	--	--	--	--
517.5	1.97704	2.05769	1.92067	1.9901	1.96102	1.87768	1.94728	1.95187	1.91301	1.93958	1.94275	1.96733	--	--	--	--	--	--
518.29	1.97693	2.05781	1.9196	1.99	1.96081	1.8772	1.94657	1.95277	1.91215	1.93912	1.94347	1.96722	--	--	--	--	--	--
519.08	1.97474	2.05757	1.91893	1.98928	1.96041	1.87646	1.94528	1.95247	1.91092	1.93749	1.94347	1.96769	--	--	--	--	--	--
519.86	1.97589	2.05855	1.91826	1.98887	1.96102	1.87451	1.94376	1.95187	1.90957	1.93586	1.94368	1.96792	--	--	--	--	--	--
520.65	1.97495	2.05868	1.91691	1.98887	1.96204	1.87354	1.942	1.94844	1.90846	1.93364	1.94358	1.96816	--	--	--	--	--	--
521.44	1.97557	2.06028	1.91544	1.99041	1.96142	1.87171	1.94025	1.94702	1.90649	1.93178	1.94389	1.96792	--	--	--	--	--	--
522.23	1.97568	2.06164	1.91342	1.99144	1.96275	1.87012	1.93907	1.94591	1.90551	1.93003	1.94389	1.9678	--	--	--	--	--	--
523.01	1.97599	2.06201	1.91128	1.99237	1.96295	1.86939	1.93814	1.9441	1.90428	1.92957	1.94492	1.9678	--	--	--	--	--	--
523.8	1.9761	2.06313	1.90993	1.9933	1.96316	1.86915	1.93779	1.9441	1.90329	1.92934	1.94658	1.96851	--	--	--	--	--	--
524.59	1.97537	2.0635	1.90819	1.99433	1.96448	1.86854	1.93779	1.9442	1.90268	1.92864	1.94741	1.96874	--	--	--	--	--	--
525.37	1.97526	2.06387	1.90738	1.99402	1.96509	1.86866	1.93767	1.94511	1.9028	1.92899	1.94917	1.96921	--	--	--	--	--	--
526.16	1.97474	2.06411	1.90671	1.99567	1.96539	1.86854	1.93802	1.94591	1.90255	1.92806	1.95082	1.9691	--	--	--	--	--	--
526.95	1.9763	2.0651	1.90523	1.99515	1.96651	1.86768	1.93814	1.94591	1.90268	1.92701	1.95124	1.96827	--	--	--	--	--	--
527.73	1.9763	2.06523	1.90483	1.99495	1.96631	1.86683	1.9379	1.94632	1.90218	1.92608	1.95124	1.96686	--	--	--	--	--	--
528.52	1.9763	2.06485	1.9043	1.99536	1.96692	1.86549	1.93755	1.9445	1.90194	1.92526	1.94979	1.96545	--	--	--	--	--	--
529.31	1.97704	2.06621	1.90322	1.99526	1.96712	1.86329	1.93685	1.9441	1.90169	1.92456	1.94896	1.96322	--	--	--	--	--	--
530.09	1.97756	2.06757	1.90336	1.99567	1.96865	1.86293	1.93603	1.94238	1.90218	1.92386	1.94803	1.96193	--	--	--	--	--	--
530.88	1.97808	2.06955	1.90282	1.99649	1.96936	1.86244	1.93509	1.94077	1.90181	1.9241	1.94823	1.9604	--	--	--	--	--	--
531.66	1.97871	2.07041	1.90336	1.99825	1.97201	1.86268	1.93497	1.93966	1.90181	1.92445	1.94834	1.95875	--	--	--	--	--	--
532.45	1.97902	2.07041	1.90456	1.99938	1.97191	1.86232	1.9345	1.93875	1.90181	1.92491	1.94823	1.95758	--	--	--	--	--	--
533.24	1.97933	2.0698	1.90564	2.00041	1.97242	1.8622	1.93462	1.93794	1.90292	1.92526	1.94875	1.95652	--	--	--	--	--	--
534.02	1.98048	2.0693	1.90658	2.00165	1.9717	1.86207	1.93533	1.93784	1.90378	1.92549	1.94886	1.95605	--	--	--	--	--	--
534.81	1.98048	2.06955	1.90738	2.00175	1.97109	1.86171	1.93591	1.93764	1.90464	1.9248	1.94968	1.9557	--	--	--	--	--	--
535.59	1.98173	2.06893	1.90779	2.00237	1.9712	1.8611	1.9372	1.93784	1.90526	1.92573	1.95062	1.9557	--	--	--	--	--	--
536.38	1.98173	2.06881	1.90819	2.00216	1.97089	1.86122	1.93837	1.93754	1.90588	1.92608	1.95186	1.95535	--	--	--	--	--	--
537.16	1.98309	2.06782	1.90926	2.00165	1.96936	1.86061	1.93896	1.93835	1.90563	1.92689	1.9532	1.95499	--	--	--	--	--	--
537.95	1.98351	2.06794	1.90913	2.00134	1.96865	1.86085	1.93989	1.93875	1.906	1.92712	1.95486	1.95405	--	--	--	--	--	--
538.73	1.98539	2.06794	1.9094	2.00072	1.96774	1.86049	1.93954	1.93875	1.90489	1.92678	1.95569	1.95335	--	--	--	--	--	--
539.52	1.98559	2.06893	1.90953	1.99969	1.96651	1.86	1.93943	1.93905	1.90391	1.92515	1.95621	1.95241	--	--	--	--	--	--
540.3	1.98706	2.06905	1.9094	1.99887	1.9657	1.85902	1.93943	1.93865	1.90305	1.92375	1.95569	1.95135	--	--	--	--	--	--
541.09	1.98831	2.06918	1.9094	1.99825	1.96417	1.8578	1.93978	1.93744	1.90169	1.92293	1.95569	1.95065	--	--	--	--	--	--
541.87	1.9905	2.06918	1.90913	1.99825	1.96142	1.85549	1.94013	1.93643	1.90058	1.92224	1.95527	1.94971	--	--	--	--	--	--
542.66	1.99196	2.06794	1.90792	1.99742	1.96071	1.85378	1.94013	1.93451	1.89985	1.92165	1.95548	1.94841	--	--	--	--	--	--
543.44	1.99207	2.06757	1.90711	1.99732	1.95908	1.85256	1.94013	1.93391	1.89837	1.9213	1.95517	1.94747	--	--	--	--	--	--
544.23	1.99311	2.06683	1.90564	1.9967	1.95898	1.85171	1.94001	1.93269	1.89677	1.92002	1.9561	1.9463	--	--	--	--	--	--
545.01	1.99322	2.0672	1.90443	1.99536	1.95756	1.85134	1.94013	1.9332	1.89554	1.91932	1.95703	1.94571	--	--	--	--	--	--
545.8	1.99353	2.06646	1.90389	1.99485	1.95746	1.8511	1.93978	1.93239	1.89369	1.91769	1.95786	1.94524	--	--	--	--	--	--
546.58	1.9928	2.06572	1.90349	1.99423	1.95766	1.84927	1.93943	1.93259	1.8916	1.91607	1.95735	1.94536	--	--	--	--	--	--
547.37	1.99322	2.06523	1.90336	1.99433	1.95746	1.84768	1.93896	1.93128	1.8905	1.91467	1.95745	1.94559	--	--	--	--	--	--
548.15	1.99248	2.06473	1.90255	1.99278	1.95623	1.84598	1.93825	1.93249	1.89	1.91397	1.95703	1.94536	--	--	--	--	--	--
548.93	1.99248	2.06461	1.90188	1.9934	1.95644	1.84488	1.93767	1.9338	1.88963	1.91339	1.95735	1.94606	--	--	--	--	--	--
549.72	1.99259	2.0656	1.90081	1.99299	1.95674	1.84427	1.93732	1.93602	1.88853	1.91327	1.95776	1.94595	--	--	--	--	--	--
550.5	1.99342	2.06646	1.90027	1.99351	1.95725	1.84378	1.93603	1.93814	1.88742	1.9135	1.95828	1.94618	--	--	--	--	--	--
551.29	1.99405	2.06634	1.89987	1.99381	1.95766	1.84329	1.93462	1.93946	1.88643	1.9142	1.95859	1.94618	--	--	--	--	--	--
552.07	1.99468	2.06782	1.89919	1.99433	1.95776	1.84305	1.93333	1.93956	1.8857	1.91432	1.95859	1.94571	--	--	--	--	--	--
552.85	1.99541	2.0672	1.89893	1.99402	1.95766	1.84293	1.93216	1.93946	1.8852	1.91537	1.95973	1.94454	--	--	--	--	--	--
553.64	1.99603	2.06782	1.89879	1.99381	1.95908	1.84305	1.93181	1.93976	1.88607	1.91525	1.95962	1.94418	--	--	--	--	--	--
554.42	1.99666	2.06695	1.89946	1.99268	1.96061	1.84329	1.93158	1.93885	1.88668	1.91607	1.96014	1.94407	--	--	--	--	--	--
555.2	1.99666	2.06572	1.9004	1.99216	1.96214	1.84488	1.93181	1.93875	1.88803	1.91723	1.96004	1.94407	--	--	--	--	--	--
555.99	1.99687	2.0656	1.90054	1.99247	1.96387	1.84585	1.93193	1.93814	1.89013	1.91886	1.96045	1.94501	--	--	--	--	--	--
556.77	1.99666	2.06609	1.90188	1.99258	1.96621	1.84817	1.93181	1.93663	1.89148	1.92026	1.9618	1.94536	--	--	--	--	--	--
557.55	1.99603	2.06733	1.90188	1.99216	1.96682	1.85061	1.93052	1.93693	1.89333	1.92107	1.96169	1.94571	--	--	--	--	--	--
558.34	1.99426	2.06782	1.90201	1.99289	1.96875	1.8528	1.92958	1.93592	1.89443	1.92165	1.96263	1.94583	--	--	--	--	--	--
559.12	1.9928	2.0698	1.90309	1.99381	1.96906	1.85439	1.92912	1.93643	1.89566	1.92212	1.96231	1.94653	--	--	--	--	--	--
559.9	1.99248	2.06943	1.90336	1.99381	1.97008	1.85585	1.92935	1.93693	1.89763	1.92293	1.96314	1.947	--	--	--	--	--	--
560.69	1.99113	2.07029	1.90416	1.99454	1.9712	1.85683	1.92982	1.93653	1.89948	1.9241	1.96387	1.94841	--	--	--	--	--	--
561.47	1.99081	2.07066	1.90456	1.99515	1.9716	1.85768	1.9297	1.93602	1.90145	1.92491	1.96501	1.94865	--	--	--	--	--	--
562.25	1.99061	2.07165	1.90416	1.99629	1.97211	1.85866	1.93005	1.93613	1.90354	1.92666	1.96428	1.94924	--	--	--	--	--	--
563.03	1.99019	2.0719	1.90362	1.9966	1.97079	1.86061	1.92982	1.93491	1.906	1.92841	1.96501	1.94924	--	--	--	--	--	--
563.82	1.98967	2.0719	1.90282	1.9968	1.97059	1.86159	1.92994	1.93512	1.90821	1.9298	1.96418	1.94935	--	--	--	--	--	--
564.6	1.99019	2.07177	1.90201	1.9966	1.97048	1.8628	1.93029	1.93552	1.90944	1.93085	1.96345	1.94982	--	--	--	--	--	--
565.38	1.98873	2.07227	1.90094	1.99546	1.96957	1.86354	1.93099	1.93471	1.9103	1.93155	1.96304	1.95006	--	--	--	--	--	--
566.16	1.98841	2.0719	1.9004	1.99402	1.97008	1.86427	1.93099	1.9337	1.91055	1.9319	1.96149	1.95053	--	--	--	--	--	--
566.94	1.98695	2.07116	1.90027	1.99289	1.97059	1.86488	1.93111	1.93098	1.91117	1.93236	1.96169	1.95147	--	--	--	--	--	--
567.73	1.98685	2.07029	1.90027	1.99216	1.97201	1.865	1.93134	1.92947	1.91166	1.93248	1.96097	1.95182	--	--	--	--	--	--
568.51	1.98643	2.06943	1.9	1.99175	1.97313	1.86598	1.93169	1.92805	1.91313	1.9326	1.95993	1.95147	--	--	--	--	--	--
569.29	1.9857	2.06955	1.8996	1.99371	1.97384	1.86707	1.93169	1.92795	1.91449	1.9326	1.95797	1.95194	--	--	--	--	--	--
570.07	1.98455	2.06905	1.89839	1.99423	1.97435	1.8672	1.93181	1.92755	1.9156	1.93329	1.95672	1.95217	--	--	--	--	--	--
570.85	1.98309	2.06967	1.89705	1.99526	1.97476	1.8672	1.93158	1.92765	1.91719	1.93318	1.95569	1.95217	--	--	--	--	--	--
571.64	1.98205	2.07078	1.89624	1.99567	1.97415	1.86634	1.93193	1.92785	1.91818	1.93329	1.95569	1.95264	--	--	--	--	--	--
572.42	1.98152	2.07091	1.89638	1.99588	1.97435	1.86561	1.93204	1.92825	1.91843	1.93271	1.95538	1.95253	--	--	--	--	--	--
573.2	1.98152	2.07103	1.8957	1.9966	1.97405	1.8639	1.93228	1.92916	1.91929	1.93213	1.95517	1.95288	--	--	--	--	--	--
573.98	1.98236	2.07029	1.89624	1.99598	1.97384	1.86256	1.93298	1.92967	1.92015	1.93283	1.9561	1.95241	--	--	--	--	--	--
574.76	1.98246	2.07091	1.89691	1.99577	1.97384	1.86232	1.93333	1.93058	1.92089	1.9326	1.9561	1.95229	--	--	--	--	--	--
[truncated: 941 more rows]

## Sheet: Fig.3b
Pressure (GPa)	Band gap energy (eV)	error	Band gap energy (eV) simulation
[truncated: 27 more rows]

[truncated: 6 more sheets: Fig.S1, Fig.S2, Fig.S3, Fig.S4, Fig.S5, Fig.S6]
